# Supplementary material for: Dissection of the genetic basis of genotype-by-environment interactions for grain yield and main agronomic traits in Iranian bread wheat landraces and cultivars
Source: Sci Rep. 2021 Sep 7;11:17742. doi: 10.1038/s41598-021-96576-1 (PMC8423731; doi:10.1038/s41598-021-96576-1)
Supplement: Supplementary file 2 — Supplementary Table 4. [file 41598_2021_96576_MOESM2_ESM.xlsx]

## Sheet: Cultivar
Supplementary Table 4. The list of MTAs identified based on SNP markers
Trait	Index	SNP	Chromosome	Position	P.value	-log P.value	maf	Rsquare.of.Model.without.SNP	Rsquare.of.Model.with.SNP	FDR_Adjusted_P-values	effect
GY	Mean	rs51594	4A	149.842	0.000104211	3.98208	0.178161	0.0123649	0.210359	0.904038	0.21728
GY	Mean	rs51595	4A	149.842	0.000104211	3.98208	0.178161	0.0123649	0.210359	0.904038	0.21728
GY	Mean	rs56519	1B	102.445	0.000282909	3.54835	0.126437	0.0123649	0.18362	0.904038	-0.23814
GY	Mean	rs47763	5A	14.777	0.000368416	3.43366	0.275862	0.0123649	0.176685	0.904038	0.168781
GY	Mean	rs65138	1B	76.285	0.000469204	3.32864	0.103448	0.0123649	0.170385	0.904038	0.198745
GY	Mean	rs10801	5B	51.278	0.000609267	3.21519	0.091954	0.0123649	0.163634	0.904038	0.22211
GY	Mean	rs60547	5A	14.777	0.000708808	3.14947	0.281609	0.0123649	0.15975	0.904038	0.156259
GY	Mean	rs57539	6B	50.104	0.000728723	3.13744	0.103448	0.0123649	0.15904	0.904038	0.202899
GY	Mean	rs62681	2A	11.39	0.000983603	3.00718	0.091954	0.0123649	0.151406	0.904038	0.241211
GY	Mean	rs62682	2A	11.39	0.000983603	3.00718	0.091954	0.0123649	0.151406	0.904038	0.241211
GY	ASV	rs28209	1B	44.438	5.51785e-05	4.25823	0.0689655	0.0803167	0.280931	0.999601	0.144036
GY	ASV	rs28210	1B	44.438	5.51785e-05	4.25823	0.0689655	0.0803167	0.280931	0.999601	0.144036
GY	ASV	rs17953	7A	66.7885	0.000224493	3.6488	0.362069	0.0803167	0.245488	0.999601	0.0716348
GY	ASV	rs58272	5B	45.594	0.000264651	3.57733	0.304598	0.0803167	0.241428	0.999601	-0.103964
GY	ASV	rs38261	7D	143.803	0.000337358	3.47191	0.0689655	0.0803167	0.235478	0.999601	0.141863
GY	ASV	rs19822	1B	44.438	0.000397117	3.40108	0.0574713	0.0803167	0.231506	0.999601	-0.135945
GY	ASV	rs51894	1B	44.438	0.000470403	3.32753	0.0747126	0.0803167	0.227403	0.999601	-0.119509
GY	ASV	rs58271	5B	45.594	0.000494587	3.30576	0.281609	0.0803167	0.226192	0.999601	-0.0983753
GY	ASV	rs33951	6B	46.694	0.000548224	3.26104	0.137931	0.0803167	0.223712	0.999601	-0.0915245
GY	ASV	rs59624	5B	45.594	0.000582269	3.23488	0.298851	0.0803167	0.222265	0.999601	-0.094499
GY	ASV	rs52591	6B	46.694	0.000881102	3.05497	0.281609	0.0803167	0.212392	0.999601	0.0833288
GY	ASV	rs52592	6B	46.694	0.000881102	3.05497	0.281609	0.0803167	0.212392	0.999601	0.0833288
GY	ASV	rs59623	5B	45.594	0.000958084	3.0186	0.293103	0.0803167	0.210412	0.999601	-0.0933258
GY	bi	rs51594	4A	149.842	6.98343e-05	4.15593	0.178161	0.0268272	0.232705	0.654408	0.317407
GY	bi	rs51595	4A	149.842	6.98343e-05	4.15593	0.178161	0.0268272	0.232705	0.654408	0.317407
GY	bi	rs32890	5B	145.902	0.000136597	3.86456	0.103448	0.0268272	0.214704	0.654408	0.374839
GY	bi	rs53106	5B	139.649	0.000264633	3.57736	0.396552	0.0268272	0.197311	0.654408	0.202502
GY	bi	rs4395	1A	12.608	0.000328647	3.48327	0.0747126	0.0268272	0.19169	0.654408	-0.411416
GY	bi	rs13257	6B	51.24	0.00038513	3.41439	0.0747126	0.0268272	0.187598	0.654408	0.348457
GY	bi	rs13258	6B	51.24	0.00038513	3.41439	0.0747126	0.0268272	0.187598	0.654408	0.348457
GY	bi	rs42644	2A	25.041	0.0005286	3.27687	0.0862069	0.0268272	0.179491	0.654408	-0.393862
GY	bi	rs54071	2A	74.319	0.000700127	3.15482	0.166667	0.0268272	0.172365	0.654408	-0.354497
GY	bi	rs56634	1D	54.588	0.000720744	3.14222	0.298851	0.0268272	0.171633	0.654408	-0.190447
GY	bi	rs39432	1B	45.006	0.000744265	3.12827	0.0574713	0.0268272	0.170823	0.654408	-0.393659
GY	bi	rs54072	2A	74.319	0.00077735	3.10938	0.178161	0.0268272	0.169728	0.654408	-0.335701
GY	bi	rs15447	2A	23.216	0.000875151	3.05792	0.103448	0.0268272	0.166753	0.654408	-0.353463
GY	bi	rs38474	5A	12.504	0.00092186	3.03533	0.235632	0.0268272	0.165452	0.654408	0.275305
GY	bi	rs33561	2A	25.041	0.000962014	3.01682	0.0977011	0.0268272	0.164386	0.654408	-0.357299
GY	bi	rs33562	2A	25.041	0.000962014	3.01682	0.0977011	0.0268272	0.164386	0.654408	-0.357299
GY	bi	rs33563	2A	25.041	0.000962014	3.01682	0.0977011	0.0268272	0.164386	0.654408	-0.357299
GY	bi	rs33564	2A	25.041	0.000962014	3.01682	0.0977011	0.0268272	0.164386	0.654408	-0.357299
GY	bi	rs35740	2A	25.041	0.000962014	3.01682	0.0977011	0.0268272	0.164386	0.654408	-0.357299
GY	bi	rs5086	2A	23.216	0.000962014	3.01682	0.0977011	0.0268272	0.164386	0.654408	-0.357299
GY	bi	rs5087	2A	23.216	0.000962014	3.01682	0.0977011	0.0268272	0.164386	0.654408	-0.357299
GY	HMRPGV	rs64107	2A	11.39	0.000252395	3.59792	0.0747126	0.0165824	0.190108	0.936572	0.0826889
GY	HMRPGV	rs56519	1B	102.445	0.000365174	3.4375	0.126437	0.0165824	0.180431	0.936572	-0.0722352
GY	HMRPGV	rs47763	5A	14.777	0.000435565	3.36095	0.275862	0.0165824	0.175852	0.936572	0.051533
GY	HMRPGV	rs10801	5B	51.278	0.000462996	3.33442	0.091954	0.0165824	0.174272	0.936572	0.0703493
GY	HMRPGV	rs31972	4A	111.179	0.000489311	3.31041	0.0862069	0.0165824	0.172844	0.936572	0.0718325
GY	HMRPGV	rs65138	1B	76.285	0.000497719	3.30302	0.103448	0.0165824	0.172404	0.936572	0.0612122
GY	HMRPGV	rs51594	4A	149.842	0.000514737	3.28842	0.178161	0.0165824	0.171538	0.936572	0.0596154
GY	HMRPGV	rs51595	4A	149.842	0.000514737	3.28842	0.178161	0.0165824	0.171538	0.936572	0.0596154
GY	HMRPGV	rs57539	6B	50.104	0.000577143	3.23872	0.103448	0.0165824	0.168595	0.936572	0.0640755
GY	HMRPGV	rs62681	2A	11.39	0.000650242	3.18692	0.091954	0.0165824	0.16554	0.936572	0.0774616
GY	HMRPGV	rs62682	2A	11.39	0.000650242	3.18692	0.091954	0.0165824	0.16554	0.936572	0.0774616
GY	HMRPGV	rs6102	1B	66.042	0.000717921	3.14392	0.0689655	0.0165824	0.163012	0.936572	0.0770327
GY	HMRPGV	rs26253	2D	65.703	0.000747003	3.12668	0.293103	0.0165824	0.162001	0.936572	0.0547791
GY	HMRPGV	rs60547	5A	14.777	0.000770472	3.11324	0.281609	0.0165824	0.161214	0.936572	0.0480046
GY	HMRPGV	rs30000	4A	101.073	0.000940748	3.02653	0.0862069	0.0165824	0.156154	0.936572	0.0711349
GY	HMRPGV	rs30001	4A	101.073	0.000940748	3.02653	0.0862069	0.0165824	0.156154	0.936572	0.0711349
GY	HMRPGV	rs30002	4A	101.073	0.000940748	3.02653	0.0862069	0.0165824	0.156154	0.936572	0.0711349
GY	HMRPGV	rs47817	4B	66.3	0.00094934	3.02258	0.385057	0.0165824	0.155924	0.936572	-0.0394714
GY	HMRPGV	rs52130	6A	55.893	0.000953602	3.02063	0.178161	0.0165824	0.155811	0.936572	-0.0576237
GY	HMRPGV	rs52131	6A	55.893	0.000953602	3.02063	0.178161	0.0165824	0.155811	0.936572	-0.0576237
GY	HMRPGV	rs40088	6B	58.062	0.000953706	3.02059	0.0632184	0.0165824	0.155808	0.936572	0.0823816
GY	HMRPGV	rs57648	2A	59.228	0.000996945	3.00133	0.0689655	0.0165824	0.15469	0.936572	0.0787939
GY	MASI	rs28209	1B	44.438	5.25629e-05	4.27932	0.0689655	0.0805992	0.282404	0.999669	0.052226
GY	MASI	rs28210	1B	44.438	5.25629e-05	4.27932	0.0689655	0.0805992	0.282404	0.999669	0.052226
GY	MASI	rs17953	7A	66.7885	0.000234595	3.62968	0.362069	0.0805992	0.244632	0.999669	0.0258079
GY	MASI	rs58272	5B	45.594	0.000239844	3.62007	0.304598	0.0805992	0.244086	0.999669	-0.0378609
GY	MASI	rs38261	7D	143.803	0.000324251	3.48912	0.0689655	0.0805992	0.236681	0.999669	0.051438
GY	MASI	rs19822	1B	44.438	0.000394944	3.40346	0.0574713	0.0805992	0.231875	0.999669	-0.0491608
GY	MASI	rs51894	1B	44.438	0.000433363	3.36315	0.0747126	0.0805992	0.229624	0.999669	-0.0434885
GY	MASI	rs58271	5B	45.594	0.000457224	3.33987	0.281609	0.0805992	0.228327	0.999669	-0.0357895
GY	MASI	rs59624	5B	45.594	0.000543894	3.26449	0.298851	0.0805992	0.224142	0.999669	-0.0343544
GY	MASI	rs33951	6B	46.694	0.000551987	3.25807	0.137931	0.0805992	0.223786	0.999669	-0.0330637
GY	MASI	rs52591	6B	46.694	0.000857127	3.06695	0.281609	0.0805992	0.213287	0.999669	0.0301947
GY	MASI	rs52592	6B	46.694	0.000857127	3.06695	0.281609	0.0805992	0.213287	0.999669	0.0301947
GY	MASI	rs59623	5B	45.594	0.000908788	3.04154	0.293103	0.0805992	0.211902	0.999669	-0.0338952
GY	WAASBY	rs37934	2B	7.969	3.01249e-05	4.52107	0.137931	0.0195595	0.250206	0.939309	8.51925
GY	WAASBY	rs37935	2B	7.969	0.000122497	3.91188	0.132184	0.0195595	0.21176	0.939309	8.22295
GY	WAASBY	rs419	2B	7.969	0.000190167	3.72086	0.132184	0.0195595	0.200028	0.939309	8.13781
GY	WAASBY	rs57539	6B	50.104	0.000230711	3.63693	0.103448	0.0195595	0.194922	0.939309	7.81227
GY	WAASBY	rs25209	6B	52.377	0.000358063	3.44604	0.166667	0.0195595	0.183423	0.939309	-8.11019
GY	WAASBY	rs10743	6B	41.01	0.00040456	3.39302	0.218391	0.0195595	0.180256	0.939309	5.50521
GY	WAASBY	rs44899	2D	6.821	0.000444663	3.35197	0.172414	0.0195595	0.177813	0.939309	7.20988
GY	WAASBY	rs42840	2B	7.969	0.000516054	3.28731	0.12069	0.0195595	0.17398	0.939309	7.65591
GY	WAASBY	rs64316	6B	41.01	0.000544674	3.26386	0.218391	0.0195595	0.172595	0.939309	5.3833
GY	WAASBY	rs56668	1B	62.0625	0.000546331	3.26254	0.413793	0.0195595	0.172517	0.939309	-4.97748
GY	WAASBY	rs57551	6B	41.01	0.000552661	3.25754	0.241379	0.0195595	0.172222	0.939309	-5.04889
GY	WAASBY	rs15050	6B	52.377	0.000716958	3.14451	0.195402	0.0195595	0.16558	0.939309	7.01953
GY	WAASBY	rs62681	2A	11.39	0.000720456	3.14239	0.091954	0.0195595	0.165456	0.939309	8.70518
GY	WAASBY	rs62682	2A	11.39	0.000720456	3.14239	0.091954	0.0195595	0.165456	0.939309	8.70518
GY	WAASBY	rs30421	3B	31.882	0.000728741	3.13743	0.109195	0.0195595	0.165166	0.939309	7.31849
GY	WAASBY	rs30422	3B	31.882	0.000728741	3.13743	0.109195	0.0195595	0.165166	0.939309	7.31849
GY	WAASBY	rs13257	6B	51.24	0.000755199	3.12194	0.0747126	0.0195595	0.164261	0.939309	7.71767
GY	WAASBY	rs13258	6B	51.24	0.000755199	3.12194	0.0747126	0.0195595	0.164261	0.939309	7.71767
GY	WAASBY	rs23439	2D	11.368	0.000782488	3.10652	0.109195	0.0195595	0.163361	0.939309	7.31112
GY	WAASBY	rs23440	2D	11.368	0.000782488	3.10652	0.109195	0.0195595	0.163361	0.939309	7.31112
GY	WAASBY	rs14134	6B	52.377	0.000839827	3.07581	0.183908	0.0195595	0.161571	0.939309	-7.21877
GY	WAASBY	rs34698	7D	130.02	0.000885552	3.05279	0.0977011	0.0195595	0.160233	0.939309	7.90571
GY	WAASBY	rs62221	2B	58.047	0.000924072	3.03429	0.45977	0.0195595	0.159159	0.939309	-4.42644
GY	WAASBY	rs64558	2B	58.047	0.000982339	3.00774	0.442529	0.0195595	0.15762	0.939309	4.33989
GY	Wi	rs28209	1B	44.438	1.46182e-05	4.83511	0.0689655	0.0457106	0.290087	0.278682	1.28664
GY	Wi	rs28210	1B	44.438	1.46182e-05	4.83511	0.0689655	0.0457106	0.290087	0.278682	1.28664
GY	Wi	rs38261	7D	143.803	2.87996e-05	4.54061	0.0689655	0.0457106	0.27143	0.366024	1.38484
GY	Wi	rs19822	1B	44.438	5.95919e-05	4.22481	0.0574713	0.0457106	0.251817	0.56803	-1.28466
GY	Wi	rs58272	5B	45.594	0.000141737	3.84852	0.304598	0.0457106	0.22898	0.720816	-0.897432
GY	Wi	rs53321	7D	141.53	0.000226277	3.64536	0.103448	0.0457106	0.216894	0.720816	-1.1342
GY	Wi	rs53322	7D	141.53	0.000226277	3.64536	0.103448	0.0457106	0.216894	0.720816	-1.1342
GY	Wi	rs64535	1D	21.605	0.000245752	3.6095	0.350575	0.0457106	0.214778	0.720816	-0.642655
GY	Wi	rs47395	7D	143.803	0.000274226	3.56189	0.0747126	0.0457106	0.211978	0.720816	-1.34063
GY	Wi	rs58271	5B	45.594	0.000299075	3.52422	0.281609	0.0457106	0.209769	0.720816	-0.844366
GY	Wi	rs59624	5B	45.594	0.00032061	3.49402	0.298851	0.0457106	0.208002	0.720816	-0.8178
GY	Wi	rs51894	1B	44.438	0.00038089	3.4192	0.0747126	0.0457106	0.203641	0.720816	-1.00227
GY	Wi	rs34131	2B	59.184	0.000444746	3.35189	0.241379	0.0457106	0.199739	0.720816	-0.693346
GY	Wi	rs59623	5B	45.594	0.000479012	3.31965	0.293103	0.0457106	0.197877	0.720816	-0.816897
GY	Wi	rs25183	6A	46.229	0.000501772	3.29949	0.0574713	0.0457106	0.196714	0.720816	1.12917
GY	Wi	rs16686	7D	141.53	0.000669777	3.17407	0.091954	0.0457106	0.189522	0.720816	-1.07921
GY	Wi	rs58871	7D	131.725	0.000669777	3.17407	0.091954	0.0457106	0.189522	0.720816	-1.07921
GY	Wi	rs7532	6D	119.937	0.000769719	3.11367	0.0862069	0.0457106	0.186082	0.720816	-1.53677
GY	Wi	rs33220	7D	142.666	0.000827092	3.08245	0.0977011	0.0457106	0.184311	0.720816	-1.09701
GY	Wi	rs24719	6B	42.147	0.000880804	3.05512	0.0574713	0.0457106	0.182764	0.720816	-1.04021
GY	Wi	rs24720	6B	42.147	0.000880804	3.05512	0.0574713	0.0457106	0.182764	0.720816	-1.04021
GY	Wi	rs24721	6B	42.147	0.000880804	3.05512	0.0574713	0.0457106	0.182764	0.720816	1.04021
GY	Wi	rs33219	7D	142.666	0.000892034	3.04962	0.109195	0.0457106	0.182452	0.720816	-0.991119
GY	Wi	rs32038	7D	142.098	0.000914795	3.03868	0.0977011	0.0457106	0.181834	0.720816	-1.03619
GY	Wi	rs32039	7D	142.098	0.000914795	3.03868	0.0977011	0.0457106	0.181834	0.720816	-1.03619
GY	Wi	rs33144	7D	142.666	0.000914795	3.03868	0.0977011	0.0457106	0.181834	0.720816	-1.03619
GY	Wi	rs39849	7D	144.939	0.000914795	3.03868	0.0977011	0.0457106	0.181834	0.720816	-1.03619
GY	Wi	rs39850	7D	144.939	0.000914795	3.03868	0.0977011	0.0457106	0.181834	0.720816	-1.03619
GY	Wi	rs39851	7D	144.939	0.000914795	3.03868	0.0977011	0.0457106	0.181834	0.720816	-1.03619
GY	Wi	rs52327	7D	143.803	0.000914795	3.03868	0.0977011	0.0457106	0.181834	0.720816	-1.03619
GY	Wi	rs52328	7D	143.803	0.000914795	3.03868	0.0977011	0.0457106	0.181834	0.720816	-1.03619
GY	Wi	rs53886	7D	143.803	0.000914795	3.03868	0.0977011	0.0457106	0.181834	0.720816	-1.03619
GY	Wi	rs54162	7D	142.666	0.000914795	3.03868	0.0977011	0.0457106	0.181834	0.720816	-1.03619
GY	Wi	rs54163	7D	142.666	0.000914795	3.03868	0.0977011	0.0457106	0.181834	0.720816	-1.03619
GY	Wi	rs5583	7D	130.02	0.000914795	3.03868	0.0977011	0.0457106	0.181834	0.720816	-1.03619
GY	Wi	rs56965	7D	130.02	0.000914795	3.03868	0.0977011	0.0457106	0.181834	0.720816	-1.03619
GY	Wi	rs62746	7D	142.666	0.000914795	3.03868	0.0977011	0.0457106	0.181834	0.720816	-1.03619
GY	Wi	rs6895	7D	130.02	0.000914795	3.03868	0.0977011	0.0457106	0.181834	0.720816	-1.03619
GY	YSI	rs51594	4A	149.842	0.000145445	3.8373	0.178161	0.0645222	0.243521	0.856063	-63.3807
GY	YSI	rs51595	4A	149.842	0.000145445	3.8373	0.178161	0.0645222	0.243521	0.856063	-63.3807
GY	YSI	rs13257	6B	51.24	0.000197612	3.70419	0.0747126	0.0645222	0.235745	0.856063	-75.1115
GY	YSI	rs13258	6B	51.24	0.000197612	3.70419	0.0747126	0.0645222	0.235745	0.856063	-75.1115
GY	YSI	rs32633	2B	56.3415	0.000222557	3.65256	0.5	0.0645222	0.232748	0.856063	-41.3573
GY	YSI	rs25434	1B	66.042	0.000253282	3.5964	0.465517	0.0645222	0.2295	0.856063	-38.2832
GY	YSI	rs65138	1B	76.285	0.000281504	3.55051	0.103448	0.0645222	0.226857	0.856063	-61.5028
GY	YSI	rs46136	1B	104.719	0.000308391	3.5109	0.12069	0.0645222	0.224582	0.856063	-94.7544
GY	YSI	rs53737	1B	104.719	0.000308391	3.5109	0.12069	0.0645222	0.224582	0.856063	-94.7544
GY	YSI	rs3233	1B	104.719	0.00030986	3.50883	0.0977011	0.0645222	0.224463	0.856063	-100.005
GY	YSI	rs36564	1B	104.719	0.000325646	3.48725	0.114943	0.0645222	0.223227	0.856063	97.1894
GY	YSI	rs36565	1B	104.719	0.000325646	3.48725	0.114943	0.0645222	0.223227	0.856063	97.1894
GY	YSI	rs36563	1B	104.719	0.000325646	3.48725	0.114943	0.0645222	0.223227	0.856063	-97.1894
GY	YSI	rs64558	2B	58.047	0.000335344	3.47451	0.442529	0.0645222	0.222497	0.856063	-40.3266
GY	YSI	rs62221	2B	58.047	0.000336785	3.47265	0.45977	0.0645222	0.222391	0.856063	40.6034
GY	YSI	rs2833	5B	112.759	0.000359393	3.44443	0.137931	0.0645222	0.220779	0.856434	84.6289
GY	YSI	rs12968	5B	45.594	0.000456448	3.34061	0.293103	0.0645222	0.214875	0.917632	-53.5329
GY	YSI	rs12969	5B	45.594	0.000456448	3.34061	0.293103	0.0645222	0.214875	0.917632	-53.5329
GY	YSI	rs26141	2B	58.047	0.000483257	3.31582	0.465517	0.0645222	0.213472	0.917632	-39.7239
GY	YSI	rs52591	6B	46.694	0.00050541	3.29636	0.281609	0.0645222	0.212372	0.917632	50.081
GY	YSI	rs52592	6B	46.694	0.00050541	3.29636	0.281609	0.0645222	0.212372	0.917632	50.081
GY	YSI	rs56277	6B	46.694	0.00055955	3.25216	0.252874	0.0645222	0.209881	0.927587	54.2806
GY	YSI	rs56279	6B	46.694	0.00055955	3.25216	0.252874	0.0645222	0.209881	0.927587	54.2806
GY	YSI	rs25209	6B	52.377	0.000615199	3.21098	0.166667	0.0645222	0.207567	0.955343	66.5833
GY	YSI	rs37935	2B	7.969	0.000634511	3.19756	0.132184	0.0645222	0.206814	0.955343	-60.1309
GY	YSI	rs35977	4D	54.756	0.000768094	3.11459	0.0574713	0.0645222	0.202178	0.955343	76.2286
GY	YSI	rs50011	6B	46.694	0.00077887	3.10853	0.132184	0.0645222	0.201841	0.955343	66.6013
GY	YSI	rs10695	6A	49.071	0.000793945	3.10021	0.103448	0.0645222	0.201378	0.955343	-57.5369
GY	YSI	rs49628	6A	47.934	0.000793945	3.10021	0.103448	0.0645222	0.201378	0.955343	-57.5369
GY	YSI	rs10561	6B	46.694	0.000835157	3.07823	0.33908	0.0645222	0.200156	0.955343	45.1678
GY	YSI	rs15050	6B	52.377	0.000919932	3.03624	0.195402	0.0645222	0.197828	0.955343	-58.553
GY	YSI	rs30421	3B	31.882	0.000924383	3.03415	0.109195	0.0645222	0.197712	0.955343	-60.8082
GY	YSI	rs30422	3B	31.882	0.000924383	3.03415	0.109195	0.0645222	0.197712	0.955343	-60.8082
GY	YSI	rs2446	1B	104.719	0.000957327	3.01894	0.091954	0.0645222	0.19687	0.955343	-98.3476
GY	YSI	rs2447	1B	104.719	0.000957327	3.01894	0.091954	0.0645222	0.19687	0.955343	-98.3476
GN	Mean	rs7067	4A	14.816	3.56921e-05	4.44743	0.270115	0.155585	0.350158	0.680434	3.35885
GN	Mean	rs7068	4A	14.816	3.56921e-05	4.44743	0.270115	0.155585	0.350158	0.680434	3.35885
GN	Mean	rs62595	6D	34.162	0.000165634	3.78085	0.258621	0.155585	0.314175	0.94471	2.7129
GN	Mean	rs15333	2D	64.566	0.000292968	3.53318	0.0747126	0.155585	0.301218	0.94471	4.7723
GN	Mean	rs25560	5B	51.278	0.000388527	3.41058	0.12069	0.155585	0.294889	0.94471	3.75139
GN	Mean	rs43374	7D	152.329	0.000425716	3.37088	0.0804598	0.155585	0.292852	0.94471	3.8726
GN	Mean	rs16058	3A	33.11	0.000440018	3.35653	0.183908	0.155585	0.292116	0.94471	-2.91587
GN	Mean	rs25620	4A	112.315	0.000555611	3.25523	0.408046	0.155585	0.28695	0.94471	-2.44295
GN	Mean	rs7945	7B	45.51	0.000809469	3.0918	0.178161	0.155585	0.278696	0.94471	-3.31672
GN	Mean	rs64107	2A	11.39	0.000827963	3.08199	0.0747126	0.155585	0.278204	0.94471	4.5341
GN	Mean	rs54729	2B	63.73	0.000874321	3.05833	0.189655	0.155585	0.277019	0.94471	-3.00794
GN	Mean	rs59783	5D	168.429	0.000874783	3.0581	0.264368	0.155585	0.277007	0.94471	-2.63111
GN	Mean	rs65138	1B	76.285	0.000878237	3.05639	0.103448	0.155585	0.276922	0.94471	3.29563
GN	Mean	rs47830	6D	34.162	0.000968407	3.01394	0.287356	0.155585	0.274801	0.94471	2.21432
GN	ASV	rs65394	6B	43.284	5.99378e-05	4.2223	0.287356	0.0910077	0.287184	0.610543	0.343894
GN	ASV	rs35228	6B	43.284	9.86727e-05	4.0058	0.247126	0.0910077	0.274603	0.610543	0.427214
GN	ASV	rs38406	6B	43.284	0.00011816	3.92753	0.235632	0.0910077	0.2701	0.610543	0.39646
GN	ASV	rs2195	6B	43.284	0.000158695	3.79944	0.281609	0.0910077	0.262782	0.610543	0.348825
GN	ASV	rs51552	6B	43.284	0.000208901	3.68006	0.327586	0.0910077	0.25602	0.610543	0.330653
GN	ASV	rs5531	2B	62.594	0.000232678	3.63324	0.0689655	0.0910077	0.253384	0.610543	-0.473738
GN	ASV	rs49940	6B	43.284	0.000243539	3.61343	0.287356	0.0910077	0.252271	0.610543	0.324598
GN	ASV	rs54479	6B	43.284	0.000262813	3.58035	0.247126	0.0910077	0.250416	0.610543	0.39555
GN	ASV	rs61733	2D	56.609	0.000268945	3.57034	0.091954	0.0910077	0.249855	0.610543	0.416199
GN	ASV	rs65308	6B	43.284	0.000285505	3.54439	0.33908	0.0910077	0.248404	0.610543	-0.270036
GN	ASV	rs51970	6B	43.284	0.000304551	3.51634	0.321839	0.0910077	0.246839	0.610543	0.32714
GN	ASV	rs46046	3B	45.525	0.000306942	3.51294	0.293103	0.0910077	0.24665	0.610543	-0.284821
GN	ASV	rs41275	Unknown	NA	0.000317908	3.4977	0.0977011	0.0910077	0.2458	0.610543	-0.654476
GN	ASV	rs24383	1A	108.554	0.000337388	3.47187	0.166667	0.0910077	0.244364	0.610543	-0.463088
GN	ASV	rs45449	6B	43.284	0.000347609	3.45891	0.281609	0.0910077	0.243644	0.610543	0.335667
GN	ASV	rs60008	5D	6.822	0.000370956	3.43068	0.109195	0.0910077	0.242078	0.610543	-0.405064
GN	ASV	rs18093	2B	26.162	0.000376392	3.42436	0.0689655	0.0910077	0.241728	0.610543	-0.883959
GN	ASV	rs38506	2B	26.162	0.000376392	3.42436	0.0689655	0.0910077	0.241728	0.610543	-0.883959
GN	ASV	rs55670	2A	92.517	0.000376392	3.42436	0.0689655	0.0910077	0.241728	0.610543	-0.883959
GN	ASV	rs62633	2A	92.517	0.000376392	3.42436	0.0689655	0.0910077	0.241728	0.610543	-0.883959
GN	ASV	rs42736	2B	96.718	0.000376392	3.42436	0.0689655	0.0910077	0.241728	0.610543	0.883959
GN	ASV	rs22867	6B	43.284	0.000404552	3.39303	0.310345	0.0910077	0.239994	0.610543	0.33714
GN	ASV	rs25203	6B	43.284	0.000404972	3.39258	0.281609	0.0910077	0.239969	0.610543	0.30568
GN	ASV	rs25204	6B	43.284	0.000404972	3.39258	0.281609	0.0910077	0.239969	0.610543	0.30568
GN	ASV	rs18703	6B	43.284	0.000409308	3.38795	0.304598	0.0910077	0.239714	0.610543	0.316584
GN	ASV	rs41407	6B	43.284	0.000443254	3.35335	0.229885	0.0910077	0.237805	0.610543	0.377031
GN	ASV	rs24593	6B	43.284	0.000459768	3.33746	0.298851	0.0910077	0.23693	0.610543	0.323027
GN	ASV	rs53599	6B	43.284	0.000490519	3.30934	0.258621	0.0910077	0.235384	0.610543	0.363892
GN	ASV	rs53600	6B	43.284	0.000490519	3.30934	0.258621	0.0910077	0.235384	0.610543	0.363892
GN	ASV	rs39953	6B	43.284	0.000503528	3.29798	0.252874	0.0910077	0.23476	0.610543	0.31722
GN	ASV	rs26815	5D	170.702	0.000526174	3.27887	0.143678	0.0910077	0.233713	0.610543	-0.468755
GN	ASV	rs57999	3A	143.601	0.000527144	3.27807	0.143678	0.0910077	0.233669	0.610543	-0.335785
GN	ASV	rs47958	3D	36.6	0.000576029	3.23956	0.12069	0.0910077	0.231562	0.610543	-0.448309
GN	ASV	rs50549	5B	45.594	0.000594293	3.226	0.091954	0.0910077	0.230821	0.610543	0.467174
GN	ASV	rs31378	1A	44.512	0.000605447	3.21792	0.0574713	0.0910077	0.230381	0.610543	-0.6783
GN	ASV	rs4734	6B	43.284	0.00065058	3.1867	0.224138	0.0910077	0.22868	0.610543	0.34701
GN	ASV	rs6266	6B	47.831	0.000663999	3.17783	0.402299	0.0910077	0.228197	0.610543	0.254542
GN	ASV	rs918	2B	26.162	0.000739282	3.13119	0.0747126	0.0910077	0.225665	0.610543	-0.779918
GN	ASV	rs919	2B	26.162	0.000739282	3.13119	0.0747126	0.0910077	0.225665	0.610543	-0.779918
GN	ASV	rs920	2B	26.162	0.000739282	3.13119	0.0747126	0.0910077	0.225665	0.610543	-0.779918
GN	ASV	rs20026	6B	43.284	0.000742106	3.12953	0.310345	0.0910077	0.225576	0.610543	0.294951
GN	ASV	rs35730	2A	59.228	0.000743316	3.12883	0.16092	0.0910077	0.225537	0.610543	-0.313743
GN	ASV	rs35731	2A	59.228	0.000743316	3.12883	0.16092	0.0910077	0.225537	0.610543	-0.313743
GN	ASV	rs33705	5B	4.551	0.000791079	3.10178	0.0689655	0.0910077	0.224073	0.610543	-0.437608
GN	ASV	rs35084	6B	43.284	0.000794235	3.10005	0.229885	0.0910077	0.22398	0.610543	0.332001
GN	ASV	rs35085	6B	43.284	0.000794235	3.10005	0.229885	0.0910077	0.22398	0.610543	0.332001
GN	ASV	rs31276	6B	43.284	0.000798019	3.09799	0.270115	0.0910077	0.223868	0.610543	0.322443
GN	ASV	rs4733	6B	43.284	0.00084008	3.07568	0.229885	0.0910077	0.222664	0.610543	0.327366
GN	ASV	rs52050	6B	43.284	0.000876377	3.05731	0.264368	0.0910077	0.221673	0.610543	0.345021
GN	ASV	rs54559	6A	0	0.000883932	3.05358	0.5	0.0910077	0.221472	0.610543	0.239523
GN	ASV	rs31588	6B	43.284	0.000946798	3.02374	0.235632	0.0910077	0.219867	0.610543	0.335392
GN	ASV	rs22270	3D	53.673	0.000950585	3.02201	0.12069	0.0910077	0.219774	0.610543	0.311336
GN	ASV	rs22271	3D	53.673	0.000950585	3.02201	0.12069	0.0910077	0.219774	0.610543	0.311336
GN	bi	rs54178	5B	38.769	0.000123535	3.90821	0.195402	0.0646082	0.247761	0.800301	-0.857554
GN	bi	rs16255	2B	59.184	0.000132308	3.87842	0.270115	0.0646082	0.246006	0.800301	-0.611542
GN	bi	rs28209	1B	44.438	0.000431794	3.36472	0.0689655	0.0646082	0.216314	0.800301	-0.586716
GN	bi	rs28210	1B	44.438	0.000431794	3.36472	0.0689655	0.0646082	0.216314	0.800301	-0.586716
GN	bi	rs52189	5B	38.769	0.000470089	3.32782	0.212644	0.0646082	0.214223	0.800301	-0.732193
GN	bi	rs7804	5A	96.028	0.000534664	3.27192	0.252874	0.0646082	0.211066	0.800301	-0.383846
GN	bi	rs63087	6B	47.831	0.000677756	3.16893	0.206897	0.0646082	0.205284	0.800301	0.436683
GN	bi	rs56829	6B	46.694	0.000693824	3.15875	0.0862069	0.0646082	0.204715	0.800301	-0.579865
GN	bi	rs61057	1B	47.847	0.000718028	3.14386	0.247126	0.0646082	0.203883	0.800301	-0.372904
GN	HMRPGV	rs7067	4A	14.816	3.33827e-05	4.47648	0.270115	0.159168	0.354513	0.636408	0.0645763
GN	HMRPGV	rs7068	4A	14.816	3.33827e-05	4.47648	0.270115	0.159168	0.354513	0.636408	0.0645763
GN	HMRPGV	rs15333	2D	64.566	0.000209809	3.67818	0.0747126	0.159168	0.311709	0.956283	0.0939331
GN	HMRPGV	rs62595	6D	34.162	0.000221951	3.65374	0.258621	0.159168	0.310435	0.956283	0.0510636
GN	HMRPGV	rs43374	7D	152.329	0.000275129	3.56046	0.0804598	0.159168	0.305594	0.956283	0.076807
GN	HMRPGV	rs2428	4A	146.426	0.000372697	3.42864	0.304598	0.159168	0.298806	0.956283	0.0581247
GN	HMRPGV	rs14752	3D	121.901	0.000611504	3.2136	0.172414	0.159168	0.287872	0.956283	-0.0684273
GN	HMRPGV	rs59783	5D	168.429	0.000621542	3.20653	0.264368	0.159168	0.287516	0.956283	-0.0521333
GN	HMRPGV	rs16058	3A	33.11	0.0006611	3.17973	0.183908	0.159168	0.286166	0.956283	-0.0541306
GN	HMRPGV	rs15040	4A	62.152	0.000804797	3.09431	0.143678	0.159168	0.281883	0.956283	0.0597768
GN	HMRPGV	rs10013	3A	33.11	0.000810753	3.09111	0.235632	0.159168	0.281723	0.956283	0.0492205
GN	HMRPGV	rs47830	6D	34.162	0.000848619	3.07129	0.287356	0.159168	0.280733	0.956283	0.0430627
GN	HMRPGV	rs25620	4A	112.315	0.000942513	3.02571	0.408046	0.159168	0.278463	0.956283	-0.0447683
GN	HMRPGV	rs63999	5D	168.429	0.000952826	3.02099	0.293103	0.159168	0.278228	0.956283	-0.0460663
GN	MASI	rs50549	5B	45.594	4.79942e-05	4.31881	0.091954	0.0988415	0.298946	0.734471	0.161886
GN	MASI	rs25203	6B	43.284	8.48044e-05	4.07158	0.281609	0.0988415	0.284625	0.734471	0.0988072
GN	MASI	rs25204	6B	43.284	8.48044e-05	4.07158	0.281609	0.0988415	0.284625	0.734471	0.0988072
GN	MASI	rs31086	4D	69.549	0.000124708	3.9041	0.0862069	0.0988415	0.275059	0.734471	-0.14858
GN	MASI	rs22270	3D	53.673	0.000176663	3.75285	0.12069	0.0988415	0.266513	0.734471	0.102931
GN	MASI	rs22271	3D	53.673	0.000176663	3.75285	0.12069	0.0988415	0.266513	0.734471	0.102931
GN	MASI	rs6266	6B	47.831	0.000196876	3.70581	0.402299	0.0988415	0.263873	0.734471	0.080807
GN	MASI	rs60008	5D	6.822	0.00022408	3.6496	0.109195	0.0988415	0.26073	0.734471	-0.121462
GN	MASI	rs65308	6B	43.284	0.000230511	3.63731	0.33908	0.0988415	0.260045	0.734471	-0.0791059
GN	MASI	rs42736	2B	96.718	0.000269686	3.56914	0.0689655	0.0988415	0.256254	0.734471	0.26154
GN	MASI	rs18093	2B	26.162	0.000269686	3.56914	0.0689655	0.0988415	0.256254	0.734471	-0.26154
GN	MASI	rs38506	2B	26.162	0.000269686	3.56914	0.0689655	0.0988415	0.256254	0.734471	-0.26154
GN	MASI	rs55670	2A	92.517	0.000269686	3.56914	0.0689655	0.0988415	0.256254	0.734471	-0.26154
GN	MASI	rs62633	2A	92.517	0.000269686	3.56914	0.0689655	0.0988415	0.256254	0.734471	-0.26154
GN	MASI	rs65394	6B	43.284	0.000297167	3.527	0.287356	0.0988415	0.253919	0.753995	0.0884992
GN	MASI	rs31378	1A	44.512	0.000328467	3.48351	0.0574713	0.0988415	0.251517	0.753995	-0.205713
GN	MASI	rs35730	2A	59.228	0.000367974	3.43418	0.16092	0.0988415	0.248802	0.753995	-0.0958942
GN	MASI	rs35731	2A	59.228	0.000367974	3.43418	0.16092	0.0988415	0.248802	0.753995	-0.0958942
GN	MASI	rs46046	3B	45.525	0.000375732	3.42512	0.293103	0.0988415	0.248304	0.753995	-0.0808034
GN	MASI	rs61733	2D	56.609	0.000414412	3.38257	0.091954	0.0988415	0.245971	0.790035	0.115995
GN	MASI	rs22556	Unknown	NA	0.000465416	3.33216	0.0747126	0.0988415	0.243217	0.806609	-0.231898
GN	MASI	rs22555	Unknown	NA	0.000465416	3.33216	0.0747126	0.0988415	0.243217	0.806609	0.231898
GN	MASI	rs5531	2B	62.594	0.000681611	3.16646	0.0689655	0.0988415	0.234236	0.889258	-0.125306
GN	MASI	rs918	2B	26.162	0.000713716	3.14647	0.0747126	0.0988415	0.23316	0.889258	-0.225544
GN	MASI	rs919	2B	26.162	0.000713716	3.14647	0.0747126	0.0988415	0.23316	0.889258	-0.225544
GN	MASI	rs920	2B	26.162	0.000713716	3.14647	0.0747126	0.0988415	0.23316	0.889258	-0.225544
GN	MASI	rs41275	Unknown	NA	0.000727141	3.13838	0.0977011	0.0988415	0.232725	0.889258	-0.176265
GN	MASI	rs51552	6B	43.284	0.000759281	3.1196	0.327586	0.0988415	0.231716	0.889258	0.0858708
GN	MASI	rs43599	3A	88.941	0.000762852	3.11756	0.0977011	0.0988415	0.231607	0.889258	-0.171736
GN	MASI	rs57999	3A	143.601	0.000800167	3.09682	0.143678	0.0988415	0.230495	0.889258	-0.0933862
GN	MASI	rs33799	6B	47.831	0.000843031	3.07416	0.408046	0.0988415	0.229281	0.889258	0.0712683
GN	MASI	rs9184	3A	88.941	0.000849019	3.07108	0.109195	0.0988415	0.229117	0.889258	-0.205882
GN	MASI	rs24383	1A	108.554	0.000872734	3.05912	0.166667	0.0988415	0.228477	0.889258	-0.123322
GN	MASI	rs59333	6B	43.284	0.000892988	3.04915	0.385057	0.0988415	0.227945	0.889258	-0.0699326
GN	MASI	rs49940	6B	43.284	0.000981156	3.00826	0.287356	0.0988415	0.225766	0.889258	0.0833443
GN	WAASBY	rs4141	7B	51.193	1.70405e-05	4.76852	0.143678	0.00868868	0.258131	0.649718	-8.35817
GN	WAASBY	rs48554	7B	51.193	6.75186e-05	4.17058	0.137931	0.00868868	0.219335	0.90647	-8.86505
GN	WAASBY	rs51594	4A	149.842	0.000113642	3.94446	0.178161	0.00868868	0.20506	0.90647	7.4716
GN	WAASBY	rs51595	4A	149.842	0.000113642	3.94446	0.178161	0.00868868	0.20506	0.90647	7.4716
GN	WAASBY	rs59769	6B	60.336	0.000203461	3.69152	0.201149	0.00868868	0.18935	0.90647	-9.30329
GN	WAASBY	rs44416	7B	65.975	0.000392243	3.40645	0.344828	0.00868868	0.171977	0.90647	4.96786
GN	WAASBY	rs44417	7B	65.975	0.000392243	3.40645	0.344828	0.00868868	0.171977	0.90647	4.96786
GN	WAASBY	rs59324	7B	52.33	0.000449126	3.34763	0.109195	0.00868868	0.168437	0.90647	-8.07399
GN	WAASBY	rs57635	7B	51.193	0.000488202	3.3114	0.178161	0.00868868	0.166263	0.90647	-8.31803
GN	WAASBY	rs3219	7B	51.193	0.000516136	3.28724	0.206897	0.00868868	0.164817	0.90647	-6.69892
GN	WAASBY	rs47572	6B	60.336	0.000625777	3.20358	0.178161	0.00868868	0.159831	0.90647	-8.29175
GN	WAASBY	rs53465	6B	61.473	0.000631206	3.19983	0.189655	0.00868868	0.159608	0.90647	-8.7021
GN	WAASBY	rs47071	7B	51.193	0.000662459	3.17884	0.166667	0.00868868	0.158362	0.90647	-7.33043
GN	WAASBY	rs19096	5A	3.411	0.000701855	3.15375	0.212644	0.00868868	0.156875	0.90647	5.12916
GN	WAASBY	rs30421	3B	31.882	0.000764731	3.11649	0.109195	0.00868868	0.154673	0.90647	7.18442
GN	WAASBY	rs30422	3B	31.882	0.000764731	3.11649	0.109195	0.00868868	0.154673	0.90647	7.18442
GN	WAASBY	rs57451	6D	119.937	0.000810943	3.09101	0.178161	0.00868868	0.15317	0.90647	-6.83244
GN	WAASBY	rs36781	1B	44.438	0.000818397	3.08704	0.275862	0.00868868	0.152936	0.90647	6.35232
GN	WAASBY	rs28351	5A	103.987	0.000820526	3.08591	0.241379	0.00868868	0.15287	0.90647	-5.85472
GN	WAASBY	rs15659	7B	51.193	0.000880375	3.05533	0.132184	0.00868868	0.151071	0.90647	-7.17249
GN	WAASBY	rs54800	5A	3.411	0.000991042	3.00391	0.206897	0.00868868	0.148056	0.90647	4.93225
GN	Wi	rs31086	4D	69.549	1.02105e-06	5.99095	0.0862069	0.119422	0.415661	0.0389307	-398.739
GN	Wi	rs18093	2B	26.162	8.05496e-06	5.09394	0.0689655	0.119422	0.360322	0.0511866	-644.08
GN	Wi	rs38506	2B	26.162	8.05496e-06	5.09394	0.0689655	0.119422	0.360322	0.0511866	-644.08
GN	Wi	rs55670	2A	92.517	8.05496e-06	5.09394	0.0689655	0.119422	0.360322	0.0511866	-644.08
GN	Wi	rs62633	2A	92.517	8.05496e-06	5.09394	0.0689655	0.119422	0.360322	0.0511866	-644.08
GN	Wi	rs42736	2B	96.718	8.05496e-06	5.09394	0.0689655	0.119422	0.360322	0.0511866	644.08
GN	Wi	rs15832	5B	38.769	1.42504e-05	4.84617	0.0977011	0.119422	0.345575	0.0776202	-350.936
GN	Wi	rs22556	Unknown	NA	2.18474e-05	4.6606	0.0747126	0.119422	0.334682	0.0925554	-567.584
GN	Wi	rs22555	Unknown	NA	2.18474e-05	4.6606	0.0747126	0.119422	0.334682	0.0925554	567.584
GN	Wi	rs50549	5B	45.594	3.9839e-05	4.39969	0.091954	0.119422	0.319584	0.139621	330.841
GN	Wi	rs918	2B	26.162	4.76047e-05	4.32235	0.0747126	0.119422	0.315158	0.139621	-546.648
GN	Wi	rs919	2B	26.162	4.76047e-05	4.32235	0.0747126	0.119422	0.315158	0.139621	-546.648
GN	Wi	rs920	2B	26.162	4.76047e-05	4.32235	0.0747126	0.119422	0.315158	0.139621	-546.648
GN	Wi	rs31378	1A	44.512	5.48005e-05	4.26122	0.0574713	0.119422	0.311676	0.149245	-478.156
GN	Wi	rs52052	4B	50.376	7.16823e-05	4.14459	0.132184	0.119422	0.305071	0.182207	-282.289
GN	Wi	rs41275	Unknown	NA	9.06063e-05	4.04284	0.0977011	0.119422	0.299351	0.215915	-413.15
GN	Wi	rs53721	2A	92.517	9.99514e-05	4.00021	0.0747126	0.119422	0.296966	0.224173	-514.086
GN	Wi	rs15834	5B	38.769	0.000109034	3.96244	0.109195	0.119422	0.294859	0.230958	-329.673
GN	Wi	rs52410	2B	37.001	0.00012914	3.88894	0.132184	0.119422	0.290774	0.24815	-283.035
GN	Wi	rs57170	5B	39.905	0.000138593	3.85826	0.143678	0.119422	0.289075	0.24815	-311.153
GN	Wi	rs57171	5B	39.905	0.000138593	3.85826	0.143678	0.119422	0.289075	0.24815	-311.153
GN	Wi	rs5763	2B	72.825	0.000143183	3.84411	0.0632184	0.119422	0.288292	0.24815	-443.774
GN	Wi	rs25203	6B	43.284	0.000165033	3.78243	0.281609	0.119422	0.28489	0.262183	183.87
GN	Wi	rs25204	6B	43.284	0.000165033	3.78243	0.281609	0.119422	0.28489	0.262183	183.87
GN	Wi	rs60008	5D	6.822	0.000172669	3.76278	0.109195	0.119422	0.28381	0.263341	-250.887
GN	Wi	rs38738	7D	84.447	0.000212018	3.67363	0.0632184	0.119422	0.278925	0.310916	-330.715
GN	Wi	rs15347	7D	83.31	0.000262446	3.58096	0.103448	0.119422	0.27388	0.357376	271.147
GN	Wi	rs15348	7D	83.31	0.000262446	3.58096	0.103448	0.119422	0.27388	0.357376	271.147
GN	Wi	rs513	5B	38.769	0.00031412	3.5029	0.126437	0.119422	0.269657	0.412992	-319.641
GN	Wi	rs20922	2B	96.718	0.000356915	3.44744	0.0574713	0.119422	0.26667	0.433305	-419.726
GN	Wi	rs53374	7B	111.73	0.000356915	3.44744	0.0574713	0.119422	0.26667	0.433305	-419.726
GN	Wi	rs5531	2B	62.594	0.000363663	3.4393	0.0689655	0.119422	0.266233	0.433305	-267.302
GN	Wi	rs56240	4A	61.015	0.000453218	3.34369	0.091954	0.119422	0.261116	0.509538	-381.279
GN	Wi	rs12992	3A	61.631	0.000454372	3.34259	0.109195	0.119422	0.261057	0.509538	-248.687
GN	Wi	rs54560	6A	0	0.000500841	3.3003	0.0804598	0.119422	0.258805	0.545602	362.013
GN	Wi	rs56060	6B	43.8525	0.000561202	3.25088	0.091954	0.119422	0.256182	0.558771	-271.071
GN	Wi	rs35730	2A	59.228	0.000568272	3.24544	0.16092	0.119422	0.255894	0.558771	-182.639
GN	Wi	rs35731	2A	59.228	0.000568272	3.24544	0.16092	0.119422	0.255894	0.558771	-182.639
GN	Wi	rs63954	3A	13.665	0.000571551	3.24295	0.0689655	0.119422	0.255762	0.558771	-308.191
GN	Wi	rs6266	6B	47.831	0.000616419	3.21012	0.402299	0.119422	0.254027	0.56052	143.803
GN	Wi	rs52814	3D	0	0.000675167	3.17059	0.091954	0.119422	0.251942	0.56052	273.944
GN	Wi	rs32279	5B	39.905	0.000678927	3.16818	0.137931	0.119422	0.251815	0.56052	250.551
GN	Wi	rs24157	3A	57.08	0.00070974	3.1489	0.091954	0.119422	0.250801	0.56052	-302.874
GN	Wi	rs24615	3A	57.08	0.00070974	3.1489	0.091954	0.119422	0.250801	0.56052	-302.874
GN	Wi	rs63423	3A	152.794	0.000718488	3.14358	0.189655	0.119422	0.250521	0.56052	197.801
GN	Wi	rs19741	7B	51.193	0.000753347	3.123	0.0689655	0.119422	0.249441	0.56052	-268.097
GN	Wi	rs13929	6B	47.831	0.000766262	3.11562	0.212644	0.119422	0.249054	0.56052	208.833
GN	Wi	rs16605	6B	44.421	0.000780071	3.10787	0.0804598	0.119422	0.248647	0.56052	-280.484
GN	Wi	rs35324	2A	66.144	0.000816455	3.08807	0.091954	0.119422	0.24761	0.56052	-234.498
GN	Wi	rs13492	2A	59.228	0.000820789	3.08577	0.0977011	0.119422	0.24749	0.56052	-220.902
GN	Wi	rs59333	6B	43.284	0.000839668	3.07589	0.385057	0.119422	0.246974	0.56052	-138.418
GN	Wi	rs19321	2B	26.162	0.00089694	3.04724	0.0804598	0.119422	0.245478	0.56052	-368.464
GN	Wi	rs19322	2B	26.162	0.00089694	3.04724	0.0804598	0.119422	0.245478	0.56052	-368.464
GN	Wi	rs19323	2B	26.162	0.00089694	3.04724	0.0804598	0.119422	0.245478	0.56052	-368.464
GN	Wi	rs19324	2B	26.162	0.00089694	3.04724	0.0804598	0.119422	0.245478	0.56052	-368.464
GN	Wi	rs19325	2B	26.162	0.00089694	3.04724	0.0804598	0.119422	0.245478	0.56052	-368.464
GN	Wi	rs19326	2B	26.162	0.00089694	3.04724	0.0804598	0.119422	0.245478	0.56052	-368.464
GN	Wi	rs22883	2B	26.162	0.00089694	3.04724	0.0804598	0.119422	0.245478	0.56052	-368.464
GN	Wi	rs49728	2B	26.162	0.00089694	3.04724	0.0804598	0.119422	0.245478	0.56052	-368.464
GN	Wi	rs52025	2B	26.162	0.00089694	3.04724	0.0804598	0.119422	0.245478	0.56052	-368.464
GN	Wi	rs9184	3A	88.941	0.000923872	3.03439	0.109195	0.119422	0.244808	0.56052	-392.623
GN	Wi	rs34389	2A	92.517	0.000943501	3.02526	0.0747126	0.119422	0.244332	0.56052	-357.692
GN	Wi	rs22623	3B	121.909	0.000960606	3.01745	0.149425	0.119422	0.243926	0.56052	-252.108
GN	Wi	rs22624	3B	121.909	0.000960606	3.01745	0.149425	0.119422	0.243926	0.56052	-252.108
GN	Wi	rs60041	5B	39.905	0.000971504	3.01256	0.172414	0.119422	0.243671	0.56052	-242.06
GN	Wi	rs33994	6B	79.672	0.000974733	3.01111	0.126437	0.119422	0.243596	0.56052	-269.513
GN	Wi	rs49631	6B	60.336	0.000984968	3.00658	0.12069	0.119422	0.24336	0.56052	262.852
GN	YSI	rs16573	3A	23.905	0.000239632	3.62046	0.471264	0.102269	0.261924	0.966344	-46.0785
GN	YSI	rs42306	2A	59.228	0.000278126	3.55576	0.0977011	0.102269	0.258344	0.966344	-66.0151
GN	YSI	rs10013	3A	33.11	0.000281189	3.551	0.235632	0.102269	0.258081	0.966344	-49.9682
GN	YSI	rs22270	3D	53.673	0.000299961	3.52294	0.12069	0.102269	0.256533	0.966344	58.361
GN	YSI	rs22271	3D	53.673	0.000299961	3.52294	0.12069	0.102269	0.256533	0.966344	58.361
GN	YSI	rs61585	5D	30.698	0.000388262	3.41087	0.091954	0.102269	0.250385	0.966344	67.1288
GN	YSI	rs10602	7A	27.54	0.000629849	3.20076	0.33908	0.102269	0.238992	0.966344	-41.595
GN	YSI	rs64624	5A	14.209	0.000763501	3.11719	0.229885	0.102269	0.23451	0.966344	-53.4565
GN	YSI	rs64625	5A	14.209	0.000763501	3.11719	0.229885	0.102269	0.23451	0.966344	-53.4565
GN	YSI	rs14968	2B	59.752	0.000785143	3.10505	0.12069	0.102269	0.233861	0.966344	58.0367
GN	YSI	rs14969	2B	59.752	0.000785143	3.10505	0.12069	0.102269	0.233861	0.966344	58.0367
GN	YSI	rs12676	7B	112.867	0.000817381	3.08758	0.298851	0.102269	0.232928	0.966344	-46.9642
GN	YSI	rs28342	1B	66.042	0.000874949	3.05802	0.448276	0.102269	0.231354	0.966344	39.7406
GN	YSI	rs28343	1B	66.042	0.000874949	3.05802	0.448276	0.102269	0.231354	0.966344	39.7406
GN	YSI	rs33688	2B	97.286	0.000908012	3.04191	0.0574713	0.102269	0.230497	0.966344	75.3414
GN	YSI	rs33689	2B	97.286	0.000908012	3.04191	0.0574713	0.102269	0.230497	0.966344	75.3414
GN	YSI	rs41361	5D	170.702	0.000943195	3.0254	0.183908	0.102269	0.22962	0.966344	-65.8833
SW	Mean	rs62681	2A	11.39	0.000110397	3.95704	0.091954	0.0672857	0.252791	0.637771	0.263362
SW	Mean	rs62682	2A	11.39	0.000110397	3.95704	0.091954	0.0672857	0.252791	0.637771	0.263362
SW	Mean	rs37902	6B	58.062	0.000173402	3.76095	0.0574713	0.0672857	0.241299	0.637771	0.291464
SW	Mean	rs10814	6B	55.788	0.000173402	3.76095	0.0574713	0.0672857	0.241299	0.637771	-0.291464
SW	Mean	rs12594	6B	58.062	0.000173402	3.76095	0.0574713	0.0672857	0.241299	0.637771	-0.291464
SW	Mean	rs12595	6B	58.062	0.000173402	3.76095	0.0574713	0.0672857	0.241299	0.637771	-0.291464
SW	Mean	rs16250	6B	55.788	0.000173402	3.76095	0.0574713	0.0672857	0.241299	0.637771	-0.291464
SW	Mean	rs35687	6B	55.788	0.000173402	3.76095	0.0574713	0.0672857	0.241299	0.637771	-0.291464
SW	Mean	rs35688	6B	55.788	0.000173402	3.76095	0.0574713	0.0672857	0.241299	0.637771	-0.291464
SW	Mean	rs28444	1B	66.042	0.000183998	3.73519	0.0689655	0.0672857	0.239801	0.637771	0.223583
SW	Mean	rs28445	1B	66.042	0.000183998	3.73519	0.0689655	0.0672857	0.239801	0.637771	0.223583
SW	Mean	rs65138	1B	76.285	0.000263227	3.57967	0.103448	0.0672857	0.230815	0.83636	0.185204
SW	Mean	rs6102	1B	66.042	0.000303139	3.51836	0.0689655	0.0672857	0.227299	0.889082	0.239466
SW	Mean	rs37903	6B	58.062	0.000440556	3.356	0.0632184	0.0672857	0.218064	0.929378	0.262631
SW	Mean	rs15333	2D	64.566	0.000471039	3.32694	0.0747126	0.0672857	0.216423	0.929378	0.23718
SW	Mean	rs57539	6B	50.104	0.000551257	3.25865	0.103448	0.0672857	0.212579	0.929378	0.187703
SW	Mean	rs33065	2A	10.822	0.000566977	3.24643	0.0804598	0.0672857	0.211893	0.929378	0.204932
SW	Mean	rs10801	5B	51.278	0.000577121	3.23873	0.091954	0.0672857	0.211462	0.929378	0.202086
SW	Mean	rs60547	5A	14.777	0.000588529	3.23023	0.281609	0.0672857	0.210985	0.929378	0.14005
SW	Mean	rs2900	2A	11.39	0.000599129	3.22248	0.0632184	0.0672857	0.210551	0.929378	0.255833
SW	Mean	rs47763	5A	14.777	0.000628605	3.20162	0.275862	0.0672857	0.209384	0.929378	0.142762
SW	Mean	rs28081	1B	66.042	0.000644612	3.1907	0.0689655	0.0672857	0.208774	0.929378	0.218784
SW	Mean	rs40088	6B	58.062	0.000675615	3.1703	0.0632184	0.0672857	0.207635	0.929378	0.252041
SW	Mean	rs1569	7A	0	0.00070509	3.15176	0.247126	0.0672857	0.206602	0.929378	0.133662
SW	Mean	rs20410	5B	50.71	0.000709684	3.14893	0.0862069	0.0672857	0.206445	0.929378	0.21515
SW	Mean	rs15699	2A	11.39	0.000721567	3.14172	0.137931	0.0672857	0.206043	0.929378	-0.208159
SW	Mean	rs24425	7B	30.154	0.000837865	3.07683	0.413793	0.0672857	0.202441	0.929378	-0.111218
SW	Mean	rs30000	4A	101.073	0.000907994	3.04192	0.0862069	0.0672857	0.200511	0.929378	0.209401
SW	Mean	rs30001	4A	101.073	0.000907994	3.04192	0.0862069	0.0672857	0.200511	0.929378	0.209401
SW	Mean	rs30002	4A	101.073	0.000907994	3.04192	0.0862069	0.0672857	0.200511	0.929378	0.209401
SW	Mean	rs5714	1A	108.554	0.000938777	3.02744	0.12069	0.0672857	0.199711	0.929378	0.153027
SW	ASV	rs7532	6D	119.937	2.9732e-05	4.52678	0.0862069	0.0346925	0.26214	0.530995	-0.203935
SW	ASV	rs46136	1B	104.719	5.36229e-05	4.27065	0.12069	0.0346925	0.246033	0.530995	-0.160258
SW	ASV	rs53737	1B	104.719	5.36229e-05	4.27065	0.12069	0.0346925	0.246033	0.530995	-0.160258
SW	ASV	rs36563	1B	104.719	8.38402e-05	4.07655	0.114943	0.0346925	0.234007	0.530995	-0.160652
SW	ASV	rs36564	1B	104.719	8.38402e-05	4.07655	0.114943	0.0346925	0.234007	0.530995	0.160652
SW	ASV	rs36565	1B	104.719	8.38402e-05	4.07655	0.114943	0.0346925	0.234007	0.530995	0.160652
SW	ASV	rs52637	4B	56.065	0.000146313	3.83472	0.0574713	0.0346925	0.219242	0.530995	-0.122241
SW	ASV	rs4978	6B	50.104	0.000150876	3.82138	0.436782	0.0346925	0.218435	0.530995	0.0683302
SW	ASV	rs55943	6A	47.934	0.000151646	3.81917	0.114943	0.0346925	0.218301	0.530995	0.092584
SW	ASV	rs55944	6A	47.934	0.000151646	3.81917	0.114943	0.0346925	0.218301	0.530995	0.092584
SW	ASV	rs24114	6A	46.797	0.000153193	3.81476	0.103448	0.0346925	0.218035	0.530995	0.0938548
SW	ASV	rs53731	6D	120.505	0.000199213	3.70068	0.0804598	0.0346925	0.211164	0.574712	-0.191664
SW	ASV	rs64814	6D	119.937	0.000199213	3.70068	0.0804598	0.0346925	0.211164	0.574712	0.191664
SW	ASV	rs5263	7B	116.277	0.000271397	3.5664	0.126437	0.0346925	0.203147	0.574712	-0.0871112
SW	ASV	rs5264	7B	116.277	0.000271397	3.5664	0.126437	0.0346925	0.203147	0.574712	-0.0871112
SW	ASV	rs10115	6B	50.104	0.000275568	3.55977	0.385057	0.0346925	0.202753	0.574712	-0.0712463
SW	ASV	rs10116	6B	50.104	0.000275568	3.55977	0.385057	0.0346925	0.202753	0.574712	-0.0712463
SW	ASV	rs15248	6B	50.104	0.000294032	3.53161	0.321839	0.0346925	0.201082	0.574712	0.0705475
SW	ASV	rs42938	1B	6.825	0.000348441	3.45787	0.143678	0.0346925	0.196723	0.574712	-0.0792982
SW	ASV	rs2568	3B	18.217	0.000350269	3.4556	0.5	0.0346925	0.19659	0.574712	-0.0606583
SW	ASV	rs12390	6A	50.208	0.00041917	3.37761	0.166667	0.0346925	0.192005	0.574712	-0.0758056
SW	ASV	rs3233	1B	104.719	0.000443573	3.35304	0.0977011	0.0346925	0.190566	0.574712	-0.145601
SW	ASV	rs32824	6A	46.797	0.000448633	3.34811	0.275862	0.0346925	0.190278	0.574712	-0.0680037
SW	ASV	rs32825	6A	46.797	0.000448633	3.34811	0.275862	0.0346925	0.190278	0.574712	-0.0680037
SW	ASV	rs32826	6A	46.797	0.000448633	3.34811	0.275862	0.0346925	0.190278	0.574712	-0.0680037
SW	ASV	rs35977	4D	54.756	0.000473529	3.32465	0.0574713	0.0346925	0.188907	0.574712	0.116932
SW	ASV	rs25434	1B	66.042	0.000475743	3.32263	0.465517	0.0346925	0.188789	0.574712	-0.0537229
SW	ASV	rs40086	6B	49.5355	0.000487232	3.31226	0.425287	0.0346925	0.188184	0.574712	0.0591925
SW	ASV	rs18792	4A	57.601	0.000514718	3.28843	0.0517241	0.0346925	0.186795	0.574712	-0.157402
SW	ASV	rs2567	3B	18.217	0.000519851	3.28412	0.477011	0.0346925	0.186544	0.574712	0.0600015
SW	ASV	rs32313	6A	47.934	0.000522322	3.28206	0.149425	0.0346925	0.186424	0.574712	-0.0773006
SW	ASV	rs21012	5A	34.125	0.000532883	3.27337	0.109195	0.0346925	0.185918	0.574712	-0.145239
SW	ASV	rs10695	6A	49.071	0.000586565	3.23168	0.103448	0.0346925	0.183498	0.574712	-0.08844
SW	ASV	rs49628	6A	47.934	0.000586565	3.23168	0.103448	0.0346925	0.183498	0.574712	-0.08844
SW	ASV	rs10924	6A	47.934	0.000646005	3.18976	0.0977011	0.0346925	0.181071	0.574712	-0.0951876
SW	ASV	rs56825	6A	47.3655	0.000646005	3.18976	0.0977011	0.0346925	0.181071	0.574712	-0.0951876
SW	ASV	rs56826	6A	47.3655	0.000646005	3.18976	0.0977011	0.0346925	0.181071	0.574712	-0.0951876
SW	ASV	rs30217	6A	47.934	0.000649008	3.18775	0.114943	0.0346925	0.180954	0.574712	-0.0863548
SW	ASV	rs30218	6A	47.934	0.000649008	3.18775	0.114943	0.0346925	0.180954	0.574712	-0.0863548
SW	ASV	rs30219	6A	47.934	0.000649008	3.18775	0.114943	0.0346925	0.180954	0.574712	-0.0863548
SW	ASV	rs44275	6A	47.934	0.000660197	3.18033	0.12069	0.0346925	0.180525	0.574712	-0.0819378
SW	ASV	rs44276	6A	47.934	0.000660197	3.18033	0.12069	0.0346925	0.180525	0.574712	-0.0819378
SW	ASV	rs5265	7B	116.277	0.000685592	3.16393	0.126437	0.0346925	0.179579	0.574712	-0.0790697
SW	ASV	rs5266	7B	116.277	0.000685592	3.16393	0.126437	0.0346925	0.179579	0.574712	-0.0790697
SW	ASV	rs9439	6B	50.104	0.000722118	3.14139	0.482759	0.0346925	0.17828	0.574712	-0.0608806
SW	ASV	rs9440	6B	50.104	0.000722118	3.14139	0.482759	0.0346925	0.17828	0.574712	0.0608806
SW	ASV	rs9441	6B	50.104	0.000722118	3.14139	0.482759	0.0346925	0.17828	0.574712	0.0608806
SW	ASV	rs17381	5A	109.694	0.000735393	3.13348	0.390805	0.0346925	0.177824	0.574712	-0.0593237
SW	ASV	rs64280	6B	50.104	0.000738588	3.1316	0.436782	0.0346925	0.177716	0.574712	-0.061014
SW	ASV	rs12740	6A	49.071	0.00077427	3.11111	0.091954	0.0346925	0.176538	0.590427	0.0911413
SW	ASV	rs28682	2A	74.319	0.00081185	3.09052	0.189655	0.0346925	0.175356	0.606946	-0.0725229
SW	ASV	rs34772	6B	49.5355	0.000857923	3.06655	0.396552	0.0346925	0.173982	0.61665	-0.0644109
SW	ASV	rs17591	6A	47.934	0.000909442	3.04122	0.0862069	0.0346925	0.172533	0.61665	-0.0911046
SW	ASV	rs16508	1D	52.314	0.000958246	3.01852	0.0977011	0.0346925	0.171237	0.61665	-0.0868132
SW	ASV	rs3844	6B	48.399	0.000968971	3.01369	0.298851	0.0346925	0.170961	0.61665	0.0639694
SW	ASV	rs12304	6A	47.3655	0.000971674	3.01248	0.103448	0.0346925	0.170892	0.61665	-0.0877281
SW	ASV	rs24022	6A	47.3655	0.000971674	3.01248	0.103448	0.0346925	0.170892	0.61665	-0.0877281
SW	ASV	rs52529	6A	47.3655	0.000971674	3.01248	0.103448	0.0346925	0.170892	0.61665	-0.0877281
SW	bi	rs6887	1A	111.964	6.98711e-05	4.1557	0.471264	0.0182834	0.225954	0.969738	0.207611
SW	bi	rs32705	5B	137.945	0.000135568	3.86784	0.109195	0.0182834	0.208013	0.969738	-0.373501
SW	bi	rs34430	2B	59.184	0.000143262	3.84387	0.396552	0.0182834	0.206534	0.969738	0.206161
SW	bi	rs27913	5A	87.98	0.000199831	3.69934	0.0689655	0.0182834	0.197673	0.969738	0.366387
SW	bi	rs3964	6A	10.247	0.000287392	3.54152	0.0632184	0.0182834	0.1881	0.969738	-0.378381
SW	bi	rs3965	6A	10.247	0.000287392	3.54152	0.0632184	0.0182834	0.1881	0.969738	-0.378381
SW	bi	rs438	1A	41.098	0.000336603	3.47288	0.0747126	0.0182834	0.183969	0.969738	-0.345138
SW	bi	rs439	1A	41.098	0.000336603	3.47288	0.0747126	0.0182834	0.183969	0.969738	-0.345138
SW	bi	rs47217	5B	80.923	0.000340546	3.46782	0.350575	0.0182834	0.183666	0.969738	-0.200622
SW	bi	rs31944	6B	46.694	0.000343399	3.4642	0.494253	0.0182834	0.183448	0.969738	-0.197794
SW	bi	rs31945	6B	46.694	0.000343399	3.4642	0.494253	0.0182834	0.183448	0.969738	-0.197794
SW	bi	rs24542	3D	52.536	0.000376159	3.42463	0.310345	0.0182834	0.181078	0.969738	0.25023
SW	bi	rs1787	7A	0	0.000517523	3.28607	0.109195	0.0182834	0.172832	0.969738	-0.28518
SW	bi	rs31943	6B	46.694	0.000578752	3.23751	0.494253	0.0182834	0.169962	0.969738	-0.189746
SW	bi	rs61374	6B	43.284	0.000602691	3.2199	0.258621	0.0182834	0.168924	0.969738	-0.249527
SW	bi	rs11728	7A	71.904	0.000608711	3.21559	0.275862	0.0182834	0.16867	0.969738	-0.21426
SW	bi	rs11726	7A	71.904	0.000608711	3.21559	0.275862	0.0182834	0.16867	0.969738	0.21426
SW	bi	rs11727	7A	71.904	0.000608711	3.21559	0.275862	0.0182834	0.16867	0.969738	0.21426
SW	bi	rs24541	3D	52.536	0.000637604	3.19545	0.298851	0.0182834	0.167484	0.969738	0.249861
SW	bi	rs48042	6A	95.98	0.000660984	3.17981	0.206897	0.0182834	0.166565	0.969738	0.222599
SW	bi	rs47218	5B	80.923	0.000746667	3.12687	0.321839	0.0182834	0.163462	0.969738	-0.193917
SW	bi	rs29885	6B	17.12	0.000843435	3.07395	0.114943	0.0182834	0.160372	0.969738	-0.268121
SW	bi	rs28818	1A	44.512	0.00086226	3.06436	0.0804598	0.0182834	0.159813	0.969738	-0.312678
SW	bi	rs22121	1B	76.285	0.000943776	3.02513	0.195402	0.0182834	0.157533	0.969738	0.237435
SW	bi	rs41789	7A	37.777	0.000973614	3.01161	0.367816	0.0182834	0.156748	0.969738	-0.209235
SW	HMRPGV	rs28444	1B	66.042	6.7075e-05	4.17344	0.0689655	0.0658278	0.264504	0.480775	0.0814576
SW	HMRPGV	rs28445	1B	66.042	6.7075e-05	4.17344	0.0689655	0.0658278	0.264504	0.480775	0.0814576
SW	HMRPGV	rs10814	6B	55.788	0.000113486	3.94506	0.0574713	0.0658278	0.250915	0.480775	-0.101778
SW	HMRPGV	rs12594	6B	58.062	0.000113486	3.94506	0.0574713	0.0658278	0.250915	0.480775	-0.101778
SW	HMRPGV	rs12595	6B	58.062	0.000113486	3.94506	0.0574713	0.0658278	0.250915	0.480775	-0.101778
SW	HMRPGV	rs16250	6B	55.788	0.000113486	3.94506	0.0574713	0.0658278	0.250915	0.480775	-0.101778
SW	HMRPGV	rs35687	6B	55.788	0.000113486	3.94506	0.0574713	0.0658278	0.250915	0.480775	-0.101778
SW	HMRPGV	rs35688	6B	55.788	0.000113486	3.94506	0.0574713	0.0658278	0.250915	0.480775	-0.101778
SW	HMRPGV	rs37902	6B	58.062	0.000113486	3.94506	0.0574713	0.0658278	0.250915	0.480775	0.101778
SW	HMRPGV	rs15333	2D	64.566	0.000155201	3.80911	0.0747126	0.0658278	0.242926	0.591751	0.0877211
SW	HMRPGV	rs6102	1B	66.042	0.000175273	3.75628	0.0689655	0.0658278	0.239842	0.607529	0.0847022
SW	HMRPGV	rs65138	1B	76.285	0.000192706	3.71511	0.103448	0.0658278	0.237445	0.61229	0.0643667
SW	HMRPGV	rs62681	2A	11.39	0.000238178	3.6231	0.091954	0.0658278	0.232116	0.648662	0.0844517
SW	HMRPGV	rs62682	2A	11.39	0.000238178	3.6231	0.091954	0.0658278	0.232116	0.648662	0.0844517
SW	HMRPGV	rs37903	6B	58.062	0.000276954	3.55759	0.0632184	0.0658278	0.228343	0.70398	0.0923302
SW	HMRPGV	rs28081	1B	66.042	0.000305771	3.5146	0.0689655	0.0658278	0.225876	0.728652	0.0788942
SW	HMRPGV	rs33065	2A	10.822	0.000335812	3.4739	0.0804598	0.0658278	0.223548	0.751374	0.0725697
SW	HMRPGV	rs15699	2A	11.39	0.000354719	3.45012	0.137931	0.0658278	0.22219	0.751374	-0.075027
SW	HMRPGV	rs6997	1B	55.2375	0.000386731	3.41259	0.218391	0.0658278	0.220053	0.768766	0.0497095
SW	HMRPGV	rs2900	2A	11.39	0.000403255	3.39442	0.0632184	0.0658278	0.219021	0.768766	0.0895869
SW	HMRPGV	rs40088	6B	58.062	0.000476257	3.32216	0.0632184	0.0658278	0.214927	0.80695	0.0879966
SW	HMRPGV	rs30000	4A	101.073	0.000527056	3.27814	0.0862069	0.0658278	0.212445	0.80695	0.0744509
SW	HMRPGV	rs30001	4A	101.073	0.000527056	3.27814	0.0862069	0.0658278	0.212445	0.80695	0.0744509
SW	HMRPGV	rs30002	4A	101.073	0.000527056	3.27814	0.0862069	0.0658278	0.212445	0.80695	0.0744509
SW	HMRPGV	rs43374	7D	152.329	0.000529106	3.27646	0.0804598	0.0658278	0.21235	0.80695	0.0679481
SW	HMRPGV	rs4577	4A	152.121	0.000565861	3.24729	0.091954	0.0658278	0.21071	0.829813	0.0716768
SW	HMRPGV	rs16761	2D	64.566	0.000663519	3.17815	0.114943	0.0658278	0.206835	0.911354	0.0671803
SW	HMRPGV	rs553	2D	28.183	0.00067482	3.17081	0.109195	0.0658278	0.206425	0.911354	0.0867312
SW	HMRPGV	rs34758	6B	50.104	0.000807517	3.09285	0.0574713	0.0658278	0.202083	0.911354	0.0870847
SW	HMRPGV	rs57648	2A	59.228	0.000841634	3.07488	0.0689655	0.0658278	0.201086	0.911354	0.0806925
SW	HMRPGV	rs57539	6B	50.104	0.000868471	3.06124	0.103448	0.0658278	0.200331	0.911354	0.0612227
SW	HMRPGV	rs60547	5A	14.777	0.000878061	3.05648	0.281609	0.0658278	0.200067	0.911354	0.0459415
SW	HMRPGV	rs24425	7B	30.154	0.000890771	3.05023	0.413793	0.0658278	0.199721	0.911354	-0.0375689
SW	HMRPGV	rs5714	1A	108.554	0.00090969	3.04111	0.12069	0.0658278	0.199216	0.911354	0.052144
SW	HMRPGV	rs33953	6B	58.062	0.000968013	3.01412	0.0689655	0.0658278	0.197725	0.911354	0.0769494
SW	HMRPGV	rs7067	4A	14.816	0.000971298	3.01265	0.270115	0.0658278	0.197644	0.911354	0.0474127
SW	HMRPGV	rs7068	4A	14.816	0.000971298	3.01265	0.270115	0.0658278	0.197644	0.911354	0.0474127
SW	MASI	rs7532	6D	119.937	1.9048e-05	4.72015	0.0862069	0.0434139	0.281036	0.507633	-0.0518093
SW	MASI	rs4978	6B	50.104	5.05612e-05	4.29618	0.436782	0.0434139	0.254424	0.507633	0.0177795
SW	MASI	rs40086	6B	49.5355	9.32711e-05	4.03025	0.425287	0.0434139	0.238108	0.507633	0.0166861
SW	MASI	rs46136	1B	104.719	0.000100655	3.99716	0.12069	0.0434139	0.236098	0.507633	-0.0376867
SW	MASI	rs53737	1B	104.719	0.000100655	3.99716	0.12069	0.0434139	0.236098	0.507633	-0.0376867
SW	MASI	rs64814	6D	119.937	0.000109743	3.95962	0.0804598	0.0434139	0.233823	0.507633	0.0492182
SW	MASI	rs53731	6D	120.505	0.000109743	3.95962	0.0804598	0.0434139	0.233823	0.507633	-0.0492182
SW	MASI	rs52637	4B	56.065	0.000110433	3.9569	0.0574713	0.0434139	0.233658	0.507633	-0.0321883
SW	MASI	rs36564	1B	104.719	0.000146453	3.8343	0.114943	0.0434139	0.226271	0.507633	0.0377277
SW	MASI	rs36565	1B	104.719	0.000146453	3.8343	0.114943	0.0434139	0.226271	0.507633	0.0377277
SW	MASI	rs36563	1B	104.719	0.000146453	3.8343	0.114943	0.0434139	0.226271	0.507633	-0.0377277
SW	MASI	rs15248	6B	50.104	0.000172002	3.76447	0.321839	0.0434139	0.222091	0.546508	0.0180262
SW	MASI	rs24114	6A	46.797	0.000234086	3.63062	0.103448	0.0434139	0.214137	0.676242	0.0231306
SW	MASI	rs55943	6A	47.934	0.000273137	3.56362	0.114943	0.0434139	0.210183	0.676242	0.0218859
SW	MASI	rs55944	6A	47.934	0.000273137	3.56362	0.114943	0.0434139	0.210183	0.676242	0.0218859
SW	MASI	rs27828	2B	54.636	0.000301514	3.52069	0.091954	0.0434139	0.20766	0.676242	-0.0256946
SW	MASI	rs27829	4D	54.756	0.000301514	3.52069	0.091954	0.0434139	0.20766	0.676242	-0.0256946
SW	MASI	rs16508	1D	52.314	0.000327961	3.48418	0.0977011	0.0434139	0.205519	0.694695	-0.024468
SW	MASI	rs10115	6B	50.104	0.000367595	3.43463	0.385057	0.0434139	0.202624	0.700784	-0.0162948
SW	MASI	rs10116	6B	50.104	0.000367595	3.43463	0.385057	0.0434139	0.202624	0.700784	-0.0162948
SW	MASI	rs3844	6B	48.399	0.000396168	3.40212	0.298851	0.0434139	0.20073	0.71929	0.0170828
SW	MASI	rs18792	4A	57.601	0.000515812	3.28751	0.0517241	0.0434139	0.194089	0.89395	-0.0402651
SW	MASI	rs17381	5A	109.694	0.00060012	3.22176	0.390805	0.0434139	0.190305	0.903773	-0.0145054
SW	MASI	rs21012	5A	34.125	0.000611896	3.21332	0.109195	0.0434139	0.18982	0.903773	-0.0354726
SW	MASI	rs9440	6B	50.104	0.000697611	3.15639	0.482759	0.0434139	0.18656	0.903773	0.0148658
SW	MASI	rs9441	6B	50.104	0.000697611	3.15639	0.482759	0.0434139	0.18656	0.903773	0.0148658
SW	MASI	rs9439	6B	50.104	0.000697611	3.15639	0.482759	0.0434139	0.18656	0.903773	-0.0148658
SW	MASI	rs3233	1B	104.719	0.000701395	3.15404	0.0977011	0.0434139	0.186426	0.903773	-0.0341466
SW	MASI	rs46973	6B	50.104	0.000739342	3.13115	0.37931	0.0434139	0.18512	0.903773	0.0151976
SW	MASI	rs35977	4D	54.756	0.000752065	3.12374	0.0574713	0.0434139	0.184698	0.903773	0.0284336
SW	MASI	rs44737	6B	50.104	0.000752371	3.12357	0.402299	0.0434139	0.184687	0.903773	0.0147795
SW	MASI	rs34772	6B	49.5355	0.000817861	3.08732	0.396552	0.0434139	0.182625	0.903773	-0.0148973
SW	MASI	rs64880	6B	52.377	0.000824893	3.0836	0.316092	0.0434139	0.182413	0.903773	0.0160577
SW	MASI	rs64280	6B	50.104	0.000849356	3.07091	0.436782	0.0434139	0.181692	0.903773	-0.0140107
SW	MASI	rs5263	7B	116.277	0.000922984	3.03481	0.126437	0.0434139	0.179646	0.903773	-0.0198416
SW	MASI	rs5264	7B	116.277	0.000922984	3.03481	0.126437	0.0434139	0.179646	0.903773	-0.0198416
SW	WAASBY	rs56519	1B	102.445	9.1195e-05	4.04003	0.126437	-0.0115159	0.194987	0.871469	-10.5271
SW	WAASBY	rs2431	1B	110.971	0.000117641	3.92944	0.178161	-0.0115159	0.187898	0.871469	-8.11781
SW	WAASBY	rs57539	6B	50.104	0.000190636	3.71979	0.103448	-0.0115159	0.174606	0.871469	9.0464
SW	WAASBY	rs56668	1B	62.0625	0.000389045	3.41	0.413793	-0.0115159	0.155319	0.871469	-5.86601
SW	WAASBY	rs30421	3B	31.882	0.000410471	3.38672	0.109195	-0.0115159	0.153887	0.871469	8.8503
SW	WAASBY	rs30422	3B	31.882	0.000410471	3.38672	0.109195	-0.0115159	0.153887	0.871469	8.8503
SW	WAASBY	rs13576	6B	52.377	0.000411422	3.38571	0.155172	-0.0115159	0.153825	0.871469	-9.80199
SW	WAASBY	rs15123	7B	45.51	0.000415911	3.381	0.109195	-0.0115159	0.153535	0.871469	-8.58788
SW	WAASBY	rs45706	1B	61.494	0.000445145	3.3515	0.488506	-0.0115159	0.151725	0.871469	5.39871
SW	WAASBY	rs33705	5B	4.551	0.000494412	3.30591	0.0689655	-0.0115159	0.148935	0.871469	-9.84347
SW	WAASBY	rs25209	6B	52.377	0.000569961	3.24416	0.166667	-0.0115159	0.145171	0.871469	-9.04761
SW	WAASBY	rs4701	1B	61.494	0.000722013	3.14146	0.465517	-0.0115159	0.138949	0.871469	-5.12908
SW	WAASBY	rs42338	1B	62.0625	0.000733525	3.13459	0.465517	-0.0115159	0.138534	0.871469	-5.43542
SW	WAASBY	rs16505	1B	62.0625	0.000814475	3.08912	0.477011	-0.0115159	0.135797	0.871469	-5.32542
SW	WAASBY	rs62681	2A	11.39	0.000832928	3.07939	0.091954	-0.0115159	0.135212	0.871469	9.71437
SW	WAASBY	rs62682	2A	11.39	0.000832928	3.07939	0.091954	-0.0115159	0.135212	0.871469	9.71437
SW	WAASBY	rs4083	1B	61.494	0.000881179	3.05494	0.465517	-0.0115159	0.133745	0.871469	5.3203
SW	WAASBY	rs4084	1B	61.494	0.000881179	3.05494	0.465517	-0.0115159	0.133745	0.871469	5.3203
SW	WAASBY	rs38758	2A	76.592	0.000990846	3.00399	0.132184	-0.0115159	0.130697	0.871469	-7.53915
SW	Wi	rs7532	6D	119.937	7.10369e-06	5.14852	0.0862069	0.0338676	0.301772	0.270849	-1.00889
SW	Wi	rs56829	6B	46.694	3.58085e-05	4.44601	0.0862069	0.0338676	0.256397	0.434247	-0.665253
SW	Wi	rs27828	2B	54.636	4.61914e-05	4.33544	0.091954	0.0338676	0.249441	0.434247	-0.54275
SW	Wi	rs27829	4D	54.756	4.61914e-05	4.33544	0.091954	0.0338676	0.249441	0.434247	-0.54275
SW	Wi	rs53731	6D	120.505	6.83351e-05	4.16536	0.0804598	0.0338676	0.23884	0.434247	-0.936287
SW	Wi	rs64814	6D	119.937	6.83351e-05	4.16536	0.0804598	0.0338676	0.23884	0.434247	0.936287
SW	Wi	rs4978	6B	50.104	0.000150082	3.82367	0.436782	0.0338676	0.217906	0.680893	0.303946
SW	Wi	rs16265	6A	50.208	0.000169388	3.77112	0.0804598	0.0338676	0.214729	0.680893	0.674787
SW	Wi	rs16266	6A	50.208	0.000169388	3.77112	0.0804598	0.0338676	0.214729	0.680893	0.674787
SW	Wi	rs40086	6B	49.5355	0.000178581	3.74817	0.425287	0.0338676	0.213346	0.680893	0.294142
SW	Wi	rs16508	1D	52.314	0.000285418	3.54452	0.0977011	0.0338676	0.201166	0.884045	-0.457839
SW	Wi	rs52637	4B	56.065	0.000303058	3.51847	0.0574713	0.0338676	0.199621	0.884045	-0.553299
SW	Wi	rs13576	6B	52.377	0.000321561	3.49274	0.155172	0.0338676	0.198097	0.884045	0.506888
SW	Wi	rs49793	6B	46.694	0.000324607	3.48864	0.12069	0.0338676	0.197855	0.884045	-0.514964
SW	Wi	rs4773	7D	13.647	0.000478876	3.31978	0.0747126	0.0338676	0.187929	0.900615	-0.558472
SW	Wi	rs44811	6D	106.012	0.000529664	3.276	0.178161	0.0338676	0.185376	0.900615	0.487833
SW	Wi	rs44812	6D	106.012	0.000529664	3.276	0.178161	0.0338676	0.185376	0.900615	0.487833
SW	Wi	rs20129	6B	50.104	0.000534572	3.27199	0.247126	0.0338676	0.185143	0.900615	0.382621
SW	Wi	rs32297	3B	105.412	0.000588991	3.22989	0.201149	0.0338676	0.182696	0.900615	-0.311422
SW	Wi	rs50809	6B	51.24	0.000628451	3.20173	0.258621	0.0338676	0.181063	0.900615	0.356365
SW	Wi	rs15248	6B	50.104	0.000667791	3.17536	0.321839	0.0338676	0.179538	0.900615	0.29854
SW	Wi	rs2833	5B	112.759	0.000744571	3.12809	0.137931	0.0338676	0.176812	0.900615	0.545233
SW	Wi	rs30421	3B	31.882	0.000750924	3.1244	0.109195	0.0338676	0.176599	0.900615	-0.419509
SW	Wi	rs30422	3B	31.882	0.000750924	3.1244	0.109195	0.0338676	0.176599	0.900615	-0.419509
SW	Wi	rs37394	6B	49.5355	0.000826855	3.08257	0.206897	0.0338676	0.174195	0.900615	0.394988
SW	Wi	rs55187	2D	70.25	0.000838164	3.07667	0.0862069	0.0338676	0.173856	0.900615	0.562182
SW	Wi	rs56449	2D	70.25	0.000838164	3.07667	0.0862069	0.0338676	0.173856	0.900615	0.562182
SW	Wi	rs35581	6D	20.513	0.000846502	3.07237	0.0574713	0.0338676	0.17361	0.900615	0.538877
SW	Wi	rs10307	4A	57.601	0.000919375	3.03651	0.045977	0.0338676	0.171556	0.900615	-0.726987
SW	Wi	rs33328	4A	57.601	0.000919375	3.03651	0.045977	0.0338676	0.171556	0.900615	-0.726987
SW	Wi	rs58786	4A	57.601	0.000919375	3.03651	0.045977	0.0338676	0.171556	0.900615	-0.726987
SW	Wi	rs56497	1B	92.205	0.000957676	3.01878	0.109195	0.0338676	0.170544	0.900615	-0.523869
SW	YSI	rs25209	6B	52.377	6.36814e-05	4.19599	0.166667	-0.00148494	0.212958	0.493494	87.7521
SW	YSI	rs57539	6B	50.104	7.5303e-05	4.12319	0.103448	-0.00148494	0.208282	0.493494	-81.9815
SW	YSI	rs36563	1B	104.719	9.36313e-05	4.02858	0.114943	-0.00148494	0.202241	0.493494	-122.431
SW	YSI	rs36564	1B	104.719	9.36313e-05	4.02858	0.114943	-0.00148494	0.202241	0.493494	122.431
SW	YSI	rs36565	1B	104.719	9.36313e-05	4.02858	0.114943	-0.00148494	0.202241	0.493494	122.431
SW	YSI	rs46136	1B	104.719	9.47592e-05	4.02338	0.12069	-0.00148494	0.20191	0.493494	-118.136
SW	YSI	rs53737	1B	104.719	9.47592e-05	4.02338	0.12069	-0.00148494	0.20191	0.493494	-118.136
SW	YSI	rs65138	1B	76.285	0.000136673	3.86432	0.103448	-0.00148494	0.191843	0.493494	-73.5694
SW	YSI	rs25560	5B	51.278	0.000140967	3.85088	0.12069	-0.00148494	0.190997	0.493494	-76.6481
SW	YSI	rs3233	1B	104.719	0.00014194	3.8479	0.0977011	-0.00148494	0.19081	0.493494	-121.42
SW	YSI	rs35977	4D	54.756	0.000142374	3.84657	0.0574713	-0.00148494	0.190726	0.493494	95.4744
SW	YSI	rs25434	1B	66.042	0.000161059	3.79301	0.465517	-0.00148494	0.187365	0.511739	-43.7275
SW	YSI	rs15855	6B	48.967	0.000246115	3.60886	0.5	-0.00148494	0.175905	0.59398	49.279
SW	YSI	rs2446	1B	104.719	0.000259555	3.58577	0.091954	-0.00148494	0.174478	0.59398	-125.847
SW	YSI	rs2447	1B	104.719	0.000259555	3.58577	0.091954	-0.00148494	0.174478	0.59398	-125.847
SW	YSI	rs14134	6B	52.377	0.000273878	3.56244	0.183908	-0.00148494	0.173039	0.59398	75.8549
SW	YSI	rs15050	6B	52.377	0.000279893	3.55301	0.195402	-0.00148494	0.172458	0.59398	-72.7913
SW	YSI	rs28813	6B	46.694	0.000308347	3.51096	0.275862	-0.00148494	0.169872	0.59398	50.1092
SW	YSI	rs58968	1A	60.428	0.000309065	3.50995	0.477011	-0.00148494	0.16981	0.59398	-47.5955
SW	YSI	rs24882	6B	51.24	0.000342401	3.46547	0.183908	-0.00148494	0.167083	0.59398	-58.7354
SW	YSI	rs42787	1B	66.042	0.000411647	3.38548	0.33908	-0.00148494	0.162202	0.59398	46.8575
SW	YSI	rs7757	1B	66.042	0.000419392	3.37738	0.333333	-0.00148494	0.161709	0.59398	48.1734
SW	YSI	rs7758	1B	66.042	0.000419392	3.37738	0.333333	-0.00148494	0.161709	0.59398	48.1734
SW	YSI	rs44449	1B	66.042	0.000419507	3.37726	0.344828	-0.00148494	0.161702	0.59398	45.8575
SW	YSI	rs59730	1B	66.042	0.000449517	3.34725	0.350575	-0.00148494	0.15988	0.59398	46.052
SW	YSI	rs39562	1B	77.421	0.00047662	3.32183	0.178161	-0.00148494	0.158338	0.59398	-55.6538
SW	YSI	rs29022	2D	64.566	0.000481408	3.31749	0.0747126	-0.00148494	0.158075	0.59398	-92.226
SW	YSI	rs6975	6B	55.788	0.000538529	3.26879	0.143678	-0.00148494	0.155132	0.59398	-62.2733
SW	YSI	rs62681	2A	11.39	0.000565911	3.24725	0.091954	-0.00148494	0.153834	0.59398	-87.0753
SW	YSI	rs62682	2A	11.39	0.000565911	3.24725	0.091954	-0.00148494	0.153834	0.59398	-87.0753
SW	YSI	rs13576	6B	52.377	0.000586603	3.23166	0.155172	-0.00148494	0.152895	0.59398	78.479
SW	YSI	rs6102	1B	66.042	0.000605058	3.2182	0.0689655	-0.00148494	0.152087	0.59398	-85.5589
SW	YSI	rs62221	2B	58.047	0.000691964	3.15992	0.45977	-0.00148494	0.148591	0.59398	43.8261
SW	YSI	rs50011	6B	46.694	0.000719294	3.14309	0.132184	-0.00148494	0.147585	0.59398	71.476
SW	YSI	rs23810	2D	31.947	0.000759824	3.11929	0.091954	-0.00148494	0.146164	0.59398	116.656
SW	YSI	rs15759	2D	31.947	0.000759824	3.11929	0.091954	-0.00148494	0.146164	0.59398	-116.656
SW	YSI	rs50228	2D	28.183	0.000759824	3.11929	0.091954	-0.00148494	0.146164	0.59398	-116.656
SW	YSI	rs50263	5B	105.939	0.000772843	3.11191	0.310345	-0.00148494	0.145724	0.59398	46.6797
SW	YSI	rs13257	6B	51.24	0.000781548	3.10704	0.0747126	-0.00148494	0.145434	0.59398	-72.8696
SW	YSI	rs13258	6B	51.24	0.000781548	3.10704	0.0747126	-0.00148494	0.145434	0.59398	-72.8696
SW	YSI	rs1569	7A	0	0.000789696	3.10254	0.247126	-0.00148494	0.145166	0.59398	-50.0209
SW	YSI	rs37903	6B	58.062	0.000794964	3.09965	0.0632184	-0.00148494	0.144994	0.59398	-93.407
SW	YSI	rs27975	2B	59.184	0.000806769	3.09325	0.482759	-0.00148494	0.144613	0.59398	-42.9249
SW	YSI	rs12390	6A	50.208	0.000815596	3.08853	0.166667	-0.00148494	0.144331	0.59398	-54.2437
SW	YSI	rs37902	6B	58.062	0.000848313	3.07144	0.0574713	-0.00148494	0.143316	0.59398	-95.8634
SW	YSI	rs10814	6B	55.788	0.000848313	3.07144	0.0574713	-0.00148494	0.143316	0.59398	95.8634
SW	YSI	rs12594	6B	58.062	0.000848313	3.07144	0.0574713	-0.00148494	0.143316	0.59398	95.8634
SW	YSI	rs12595	6B	58.062	0.000848313	3.07144	0.0574713	-0.00148494	0.143316	0.59398	95.8634
SW	YSI	rs16250	6B	55.788	0.000848313	3.07144	0.0574713	-0.00148494	0.143316	0.59398	95.8634
SW	YSI	rs35687	6B	55.788	0.000848313	3.07144	0.0574713	-0.00148494	0.143316	0.59398	95.8634
SW	YSI	rs35688	6B	55.788	0.000848313	3.07144	0.0574713	-0.00148494	0.143316	0.59398	95.8634
SW	YSI	rs44275	6A	47.934	0.000875653	3.05767	0.12069	-0.00148494	0.142497	0.59398	-61.3118
SW	YSI	rs44276	6A	47.934	0.000875653	3.05767	0.12069	-0.00148494	0.142497	0.59398	-61.3118
SW	YSI	rs211	1B	66.042	0.000905006	3.04335	0.344828	-0.00148494	0.141648	0.59398	43.4542
SW	YSI	rs13952	2B	56.91	0.000954243	3.02034	0.327586	-0.00148494	0.140285	0.59398	-45.1362
SW	YSI	rs43951	2D	64.566	0.000966112	3.01497	0.0689655	-0.00148494	0.139967	0.59398	-88.2589
SW	YSI	rs37935	2B	7.969	0.000995096	3.00214	0.132184	-0.00148494	0.139208	0.59398	-67.5102
PH	Mean	rs55964	7A	102.608	0.000127474	3.89458	0.0977011	0.308819	0.443561	0.962936	-6.65516
PH	Mean	rs55965	7A	102.608	0.000127474	3.89458	0.0977011	0.308819	0.443561	0.962936	-6.65516
PH	Mean	rs35507	7D	11.373	0.000250864	3.60056	0.247126	0.308819	0.430891	0.962936	-4.97325
PH	Mean	rs42285	5B	99.118	0.000315992	3.50032	0.109195	0.308819	0.426631	0.962936	6.08045
PH	Mean	rs11809	5B	105.939	0.000615574	3.21072	0.132184	0.308819	0.414497	0.962936	-6.63157
PH	Mean	rs37873	2B	46.675	0.000669814	3.17405	0.270115	0.308819	0.412979	0.962936	4.96779
PH	Mean	rs37874	2B	46.675	0.000669814	3.17405	0.270115	0.308819	0.412979	0.962936	4.96779
PH	Mean	rs37876	2B	46.675	0.000669814	3.17405	0.270115	0.308819	0.412979	0.962936	4.96779
PH	Mean	rs62575	3B	121.341	0.000716924	3.14453	0.33908	0.308819	0.41176	0.962936	4.36122
PH	Mean	rs46780	7D	11.373	0.000806855	3.0932	0.229885	0.308819	0.409647	0.962936	-4.54567
PH	Mean	rs46781	7D	11.373	0.000806855	3.0932	0.229885	0.308819	0.409647	0.962936	-4.54567
PH	Mean	rs3711	1D	12.505	0.000846108	3.07257	0.155172	0.308819	0.4088	0.962936	5.06687
PH	Mean	rs28736	7B	118.551	0.000959345	3.01803	0.166667	0.308819	0.406567	0.962936	-4.82621
PH	ASV	rs27828	2B	54.636	4.37435e-05	4.35909	0.091954	0.106099	0.306928	0.833926	-0.816902
PH	ASV	rs27829	4D	54.756	4.37435e-05	4.35909	0.091954	0.106099	0.306928	0.833926	-0.816902
PH	ASV	rs7328	6B	23.949	0.000176005	3.75447	0.143678	0.106099	0.272511	0.972216	-0.72308
PH	ASV	rs49095	3B	42.114	0.00023599	3.62711	0.0632184	0.106099	0.26544	0.972216	-1.10138
PH	ASV	rs31544	1A	34.278	0.000250952	3.60041	0.0804598	0.106099	0.263967	0.972216	-0.94721
PH	ASV	rs25994	5B	82.059	0.000371675	3.42984	0.0689655	0.106099	0.254615	0.972216	-0.973404
PH	ASV	rs25996	5B	82.059	0.000474992	3.32331	0.0747126	0.106099	0.248834	0.972216	-0.932281
PH	ASV	rs14056	4A	57.601	0.000475401	3.32294	0.362069	0.106099	0.248814	0.972216	-0.434223
PH	ASV	rs34223	5B	34.223	0.000644612	3.1907	0.0689655	0.106099	0.2417	0.972216	-0.914475
PH	ASV	rs34624	6B	63.746	0.000662753	3.17865	0.091954	0.106099	0.241055	0.972216	-0.924234
PH	ASV	rs16121	3B	1.137	0.000702143	3.15357	0.114943	0.106099	0.239715	0.972216	-0.63093
PH	ASV	rs61998	4B	102.696	0.00070858	3.14961	0.41954	0.106099	0.239504	0.972216	0.372031
PH	ASV	rs13097	6D	48.941	0.00077967	3.10809	0.0804598	0.106099	0.237291	0.972216	0.920548
PH	ASV	rs13098	6D	48.941	0.00077967	3.10809	0.0804598	0.106099	0.237291	0.972216	0.920548
PH	ASV	rs45689	3D	0	0.000881487	3.05478	0.0574713	0.106099	0.234462	0.972216	-0.949638
PH	ASV	rs45690	3D	0	0.000881487	3.05478	0.0574713	0.106099	0.234462	0.972216	-0.949638
PH	ASV	rs45688	3D	0	0.000881487	3.05478	0.0574713	0.106099	0.234462	0.972216	0.949638
PH	ASV	rs22733	6B	50.104	0.000927034	3.0329	0.195402	0.106099	0.233303	0.972216	0.457366
PH	bi	rs39762	5A	0	0.000110398	3.95704	0.0747126	0.0579258	0.245292	0.957753	0.63585
PH	bi	rs13575	6B	27.36	0.000150004	3.8239	0.287356	0.0579258	0.237395	0.957753	0.359325
PH	bi	rs6106	4A	146.426	0.000168822	3.77257	0.132184	0.0579258	0.234369	0.957753	0.560518
PH	bi	rs1180	6B	5.683	0.000273871	3.56245	0.0747126	0.0579258	0.222097	0.957753	0.524128
PH	bi	rs10096	6B	43.284	0.000316268	3.49994	0.356322	0.0579258	0.218482	0.957753	0.279847
PH	bi	rs10097	6B	43.284	0.000316268	3.49994	0.356322	0.0579258	0.218482	0.957753	-0.279847
PH	bi	rs13541	6B	27.36	0.000470942	3.32703	0.264368	0.0579258	0.208564	0.957753	0.335594
PH	bi	rs31040	6B	91.05	0.000722031	3.14144	0.293103	0.0579258	0.19806	0.957753	0.301403
PH	bi	rs42839	3D	121.901	0.000748505	3.12581	0.155172	0.0579258	0.197182	0.957753	-0.537446
PH	bi	rs29419	6B	27.36	0.000800284	3.09676	0.224138	0.0579258	0.195553	0.957753	0.324542
PH	bi	rs40492	6A	25.7165	0.000872629	3.05917	0.0804598	0.0579258	0.193451	0.957753	-0.568884
PH	HMRPGV	rs55964	7A	102.608	8.14506e-05	4.08911	0.0977011	0.240214	0.397702	0.975327	-0.0754624
PH	HMRPGV	rs55965	7A	102.608	8.14506e-05	4.08911	0.0977011	0.240214	0.397702	0.975327	-0.0754624
PH	HMRPGV	rs10746	3D	92.335	0.000734591	3.13395	0.235632	0.240214	0.352894	0.975327	-0.056016
PH	HMRPGV	rs30023	6D	58.034	0.000788396	3.10326	0.448276	0.240214	0.351505	0.975327	0.0456041
PH	HMRPGV	rs30024	6D	58.034	0.000788396	3.10326	0.448276	0.240214	0.351505	0.975327	0.0456041
PH	HMRPGV	rs5762	6D	2.274	0.000814151	3.08929	0.396552	0.240214	0.350874	0.975327	-0.0417003
PH	HMRPGV	rs42285	5B	99.118	0.000837661	3.07693	0.109195	0.240214	0.350316	0.975327	0.0610816
PH	MASI	rs27828	2B	54.636	4.37552e-05	4.35897	0.091954	0.106114	0.306933	0.834149	-0.312155
PH	MASI	rs27829	4D	54.756	4.37552e-05	4.35897	0.091954	0.106114	0.306933	0.834149	-0.312155
PH	MASI	rs7328	6B	23.949	0.000176232	3.75392	0.143678	0.106114	0.272491	0.972127	-0.276282
PH	MASI	rs49095	3B	42.114	0.00023594	3.6272	0.0632184	0.106114	0.265458	0.972127	-0.420874
PH	MASI	rs31544	1A	34.278	0.000250959	3.6004	0.0804598	0.106114	0.263978	0.972127	-0.361954
PH	MASI	rs25994	5B	82.059	0.000371741	3.42976	0.0689655	0.106114	0.254623	0.972127	-0.371959
PH	MASI	rs25996	5B	82.059	0.000475008	3.3233	0.0747126	0.106114	0.248845	0.972127	-0.356249
PH	MASI	rs14056	4A	57.601	0.00047562	3.32274	0.362069	0.106114	0.248815	0.972127	-0.165922
PH	MASI	rs34223	5B	34.223	0.000644622	3.1907	0.0689655	0.106114	0.241712	0.972127	-0.349445
PH	MASI	rs34624	6B	63.746	0.000662797	3.17862	0.091954	0.106114	0.241066	0.972127	-0.353173
PH	MASI	rs16121	3B	1.137	0.000701849	3.15376	0.114943	0.106114	0.239737	0.972127	-0.241104
PH	MASI	rs61998	4B	102.696	0.000708434	3.1497	0.41954	0.106114	0.239521	0.972127	0.142165
PH	MASI	rs13097	6D	48.941	0.000780001	3.1079	0.0804598	0.106114	0.237294	0.972127	0.351753
PH	MASI	rs13098	6D	48.941	0.000780001	3.1079	0.0804598	0.106114	0.237294	0.972127	0.351753
PH	MASI	rs45689	3D	0	0.000881673	3.05469	0.0574713	0.106114	0.234469	0.972127	-0.362876
PH	MASI	rs45690	3D	0	0.000881673	3.05469	0.0574713	0.106114	0.234469	0.972127	-0.362876
PH	MASI	rs45688	3D	0	0.000881673	3.05469	0.0574713	0.106114	0.234469	0.972127	0.362876
PH	MASI	rs22733	6B	50.104	0.000926624	3.0331	0.195402	0.106114	0.233326	0.972127	0.174779
PH	WAASBY	rs27828	2B	54.636	0.000114615	3.94076	0.091954	0.0826013	0.264116	0.961774	7.81721
PH	WAASBY	rs27829	4D	54.756	0.000114615	3.94076	0.091954	0.0826013	0.264116	0.961774	7.81721
PH	WAASBY	rs16121	3B	1.137	0.000138442	3.85873	0.114943	0.0826013	0.259375	0.961774	7.32741
PH	WAASBY	rs25994	5B	82.059	0.000292497	3.53388	0.0689655	0.0826013	0.240861	0.961774	10.3055
PH	WAASBY	rs25996	5B	82.059	0.000412043	3.38506	0.0747126	0.0826013	0.232521	0.961774	9.82156
PH	WAASBY	rs60565	6A	99.391	0.000445235	3.35141	0.293103	0.0826013	0.230648	0.961774	-4.66372
PH	WAASBY	rs53027	7B	73.937	0.000544699	3.26384	0.16092	0.0826013	0.225796	0.961774	-6.67625
PH	WAASBY	rs20593	1A	73.5075	0.000654146	3.18433	0.109195	0.0826013	0.221416	0.961774	6.58767
PH	WAASBY	rs48199	5B	39.337	0.000692475	3.1596	0.465517	0.0826013	0.220059	0.961774	-4.2477
PH	WAASBY	rs24303	4B	50.376	0.000733826	3.13441	0.114943	0.0826013	0.21868	0.961774	-6.17153
PH	WAASBY	rs37169	1B	44.438	0.000782908	3.10629	0.189655	0.0826013	0.217144	0.961774	-5.56437
PH	WAASBY	rs14752	3D	121.901	0.000892248	3.04951	0.172414	0.0826013	0.214051	0.961774	6.76209
PH	WAASBY	rs54244	1B	47.847	0.000918353	3.03699	0.109195	0.0826013	0.213371	0.961774	5.95971
PH	WAASBY	rs41932	1A	46.787	0.000966948	3.0146	0.0689655	0.0826013	0.212156	0.961774	8.76776
PH	Wi	rs23679	4B	50.376	9.52858e-05	4.02097	0.166667	0.0463363	0.239873	0.577388	-4.69889
PH	Wi	rs63013	3A	57.08	0.0001014	3.99396	0.091954	0.0463363	0.238238	0.577388	-6.76702
PH	Wi	rs21190	3A	57.08	0.000120497	3.91902	0.0862069	0.0463363	0.233718	0.577388	-7.31295
PH	Wi	rs566	3A	57.08	0.000135114	3.8693	0.091954	0.0463363	0.230731	0.577388	-6.59765
PH	Wi	rs22110	3A	57.08	0.000141444	3.84941	0.114943	0.0463363	0.22954	0.577388	-5.67763
PH	Wi	rs22111	3A	57.08	0.000141444	3.84941	0.114943	0.0463363	0.22954	0.577388	-5.67763
PH	Wi	rs22112	3A	57.08	0.000141444	3.84941	0.114943	0.0463363	0.22954	0.577388	5.67763
PH	Wi	rs60969	2A	10.822	0.000155367	3.80864	0.0747126	0.0463363	0.227102	0.577388	-5.7007
PH	Wi	rs24157	3A	57.08	0.000177069	3.75186	0.091954	0.0463363	0.223718	0.577388	-7.10647
PH	Wi	rs24615	3A	57.08	0.000177069	3.75186	0.091954	0.0463363	0.223718	0.577388	-7.10647
PH	Wi	rs23678	4B	50.376	0.000178102	3.74933	0.172414	0.0463363	0.223567	0.577388	-4.49849
PH	Wi	rs56722	3A	57.08	0.000181721	3.74059	0.0862069	0.0463363	0.223048	0.577388	-6.542
PH	Wi	rs21191	3A	57.08	0.000200927	3.69696	0.109195	0.0463363	0.220459	0.589304	-6.43779
PH	Wi	rs41480	3A	58.217	0.000276428	3.55842	0.091954	0.0463363	0.212291	0.695731	-6.84559
PH	Wi	rs31495	3A	58.217	0.000289362	3.53856	0.109195	0.0463363	0.211126	0.695731	-5.85276
PH	Wi	rs19732	6D	116.526	0.000319203	3.49593	0.218391	0.0463363	0.208633	0.695731	-4.00645
PH	Wi	rs60769	3A	57.08	0.000360257	3.44339	0.0977011	0.0463363	0.20557	0.695731	-6.08719
PH	Wi	rs21490	3A	57.08	0.00036982	3.43201	0.0804598	0.0463363	0.204908	0.695731	-6.92813
PH	Wi	rs21491	3A	57.08	0.00036982	3.43201	0.0804598	0.0463363	0.204908	0.695731	-6.92813
PH	Wi	rs16438	6D	115.958	0.000370796	3.43087	0.201149	0.0463363	0.204841	0.695731	-4.00086
PH	Wi	rs57001	7B	2.273	0.000383192	3.41658	0.0689655	0.0463363	0.204011	0.695731	5.35336
PH	Wi	rs34161	2A	59.228	0.000423357	3.37329	0.103448	0.0463363	0.201501	0.701816	5.77824
PH	Wi	rs34160	2A	59.228	0.000423357	3.37329	0.103448	0.0463363	0.201501	0.701816	-5.77824
PH	Wi	rs53904	7A	84.41	0.000470394	3.32754	0.0804598	0.0463363	0.198857	0.7473	-6.11699
PH	Wi	rs38622	6D	116.526	0.000493549	3.30667	0.235632	0.0463363	0.197654	0.752721	-3.72763
PH	Wi	rs41735	6B	37.596	0.000617323	3.20949	0.218391	0.0463363	0.192076	0.843263	-3.37298
PH	Wi	rs56593	6B	35.322	0.0006721	3.17257	0.103448	0.0463363	0.189967	0.843263	-4.39008
PH	Wi	rs56594	6B	35.322	0.0006721	3.17257	0.103448	0.0463363	0.189967	0.843263	-4.39008
PH	Wi	rs56595	6B	35.322	0.0006721	3.17257	0.103448	0.0463363	0.189967	0.843263	-4.39008
PH	Wi	rs9660	4A	61.015	0.00067824	3.16862	0.178161	0.0463363	0.189742	0.843263	-3.87347
PH	Wi	rs45983	6D	116.526	0.000714323	3.14611	0.264368	0.0463363	0.18846	0.843263	-3.64042
PH	Wi	rs45984	6D	116.526	0.000714323	3.14611	0.264368	0.0463363	0.18846	0.843263	-3.64042
PH	Wi	rs1019	7A	84.41	0.000774082	3.11121	0.0804598	0.0463363	0.186477	0.843263	-5.51125
PH	Wi	rs1020	7A	84.41	0.000774082	3.11121	0.0804598	0.0463363	0.186477	0.843263	5.51125
PH	Wi	rs1021	7A	84.41	0.000774082	3.11121	0.0804598	0.0463363	0.186477	0.843263	5.51125
PH	Wi	rs64770	6D	116.526	0.000814807	3.08895	0.270115	0.0463363	0.185214	0.862971	-3.42862
PH	Wi	rs34020	7A	77.588	0.000900056	3.04573	0.0804598	0.0463363	0.182769	0.882241	-6.0527
PH	Wi	rs30430	6D	116.526	0.000962055	3.0168	0.241379	0.0463363	0.181137	0.882241	-3.53434
PH	Wi	rs59871	2D	64.566	0.000980244	3.00867	0.132184	0.0463363	0.180678	0.882241	-3.80303
PH	Wi	rs59872	2D	64.566	0.000980244	3.00867	0.132184	0.0463363	0.180678	0.882241	-3.80303
PH	Wi	rs59873	2D	64.566	0.000980244	3.00867	0.132184	0.0463363	0.180678	0.882241	-3.80303
PH	Wi	rs17517	6D	115.958	0.00099327	3.00293	0.241379	0.0463363	0.180356	0.882241	-3.77441
PH	YSI	rs16121	3B	1.137	6.86768e-05	4.16319	0.114943	0.0512378	0.252393	0.883312	-68.9275
PH	YSI	rs50249	5B	39.905	0.000151967	3.81825	0.408046	0.0512378	0.231645	0.883312	45.3838
PH	YSI	rs50250	5B	39.905	0.000151967	3.81825	0.408046	0.0512378	0.231645	0.883312	45.3838
PH	YSI	rs25994	5B	82.059	0.000197544	3.70434	0.0689655	0.0512378	0.2249	0.883312	-98.0828
PH	YSI	rs3595	3A	11.391	0.000312733	3.50483	0.241379	0.0512378	0.213217	0.883312	52.9779
PH	YSI	rs51454	6B	43.284	0.000429909	3.36662	0.0632184	0.0512378	0.205221	0.883312	-93.1521
PH	YSI	rs51455	6B	43.284	0.000429909	3.36662	0.0632184	0.0512378	0.205221	0.883312	-93.1521
PH	YSI	rs41013	6B	91.6185	0.000437153	3.35937	0.471264	0.0512378	0.204804	0.883312	40.8143
PH	YSI	rs25996	5B	82.059	0.000448586	3.34815	0.0747126	0.0512378	0.204159	0.883312	-90.5022
PH	YSI	rs43860	3A	11.391	0.00056196	3.25029	0.408046	0.0512378	0.198554	0.883312	-41.3115
PH	YSI	rs31085	4D	69.549	0.000584441	3.23326	0.212644	0.0512378	0.197582	0.883312	-46.9172
PH	YSI	rs43859	3A	11.391	0.000661373	3.17955	0.390805	0.0512378	0.194527	0.883312	-39.9078
PH	YSI	rs27828	2B	54.636	0.000704021	3.15241	0.091954	0.0512378	0.192988	0.883312	-60.7201
PH	YSI	rs27829	4D	54.756	0.000704021	3.15241	0.091954	0.0512378	0.192988	0.883312	-60.7201
PH	YSI	rs27799	4A	111.179	0.000708567	3.14962	0.0977011	0.0512378	0.19283	0.883312	62.1042
PH	YSI	rs41014	6B	91.6185	0.00080218	3.09573	0.408046	0.0512378	0.189784	0.883312	39.4963
PH	YSI	rs21038	5A	15.914	0.000838077	3.07672	0.316092	0.0512378	0.188712	0.883312	46.908
PH	YSI	rs21039	5A	15.914	0.000838077	3.07672	0.316092	0.0512378	0.188712	0.883312	46.908
PH	YSI	rs21040	5A	15.914	0.000838077	3.07672	0.316092	0.0512378	0.188712	0.883312	46.908
PH	YSI	rs35292	2B	60.32	0.000855727	3.06766	0.0977011	0.0512378	0.188203	0.883312	-87.2288
PH	YSI	rs1596	7A	110.567	0.000961834	3.0169	0.218391	0.0512378	0.185351	0.883312	43.9629
PH	YSI	rs48199	5B	39.337	0.000985646	3.00628	0.465517	0.0512378	0.184756	0.883312	39.2116

## Sheet: Landraces
Trait	Index	SNP	Chromosome	Position	P.value	-log P.value	maf	Rsquare.of.Model.without.SNP	Rsquare.of.Model.with.SNP	FDR_Adjusted_P-values
GY	Mean	rs5823	4A	9.109	0.000197629	3.70415	0.1	0.241951	0.304228	0.999438
GY	Mean	rs21361	3D	37.736	0.000232278	3.63399	0.138889	0.241951	0.302811	0.999438
GY	Mean	rs17657	5B	38.769	0.000407505	3.38987	0.244444	0.241951	0.297912	0.999438
GY	Mean	rs49811	6D	119.937	0.000415934	3.38098	0.172222	0.241951	0.297735	0.999438
GY	Mean	rs12766	3D	37.736	0.000432324	3.36419	0.116667	0.241951	0.2974	0.999438
GY	Mean	rs2074	6A	99.391	0.000456462	3.3406	0.0777778	0.241951	0.29693	0.999438
GY	Mean	rs2075	6A	99.391	0.000456462	3.3406	0.0777778	0.241951	0.29693	0.999438
GY	Mean	rs2076	6A	99.391	0.000456462	3.3406	0.0777778	0.241951	0.29693	0.999438
GY	Mean	rs63830	6A	99.391	0.000821592	3.08534	0.252778	0.241951	0.291876	0.999438
GY	Mean	rs35532	3D	37.736	0.00095106	3.02179	0.122222	0.241951	0.290628	0.999438
GY	Mean	rs46997	3D	37.736	0.00095106	3.02179	0.122222	0.241951	0.290628	0.999438
GY	Mean	rs28424	7B	45.51	0.00099634	3.00159	0.0888889	0.241951	0.290232	0.999438
GY	ASV	rs29827	7B	51.193	0.000106659	3.972	0.125	0.049458	0.134383	0.999981
GY	ASV	rs24760	3B	121.341	0.00012405	3.9064	0.333333	0.049458	0.132702	0.999981
GY	ASV	rs52847	4A	62.152	0.000191606	3.71759	0.0777778	0.049458	0.127891	0.999981
GY	ASV	rs50844	6B	47.831	0.000369361	3.43255	0.113889	0.049458	0.120698	0.999981
GY	ASV	rs25046	4B	43.5515	0.000371328	3.43024	0.241667	0.049458	0.120641	0.999981
GY	ASV	rs50843	6B	47.831	0.000450468	3.34634	0.111111	0.049458	0.118541	0.999981
GY	ASV	rs58587	7B	111.73	0.000482971	3.31608	0.163889	0.049458	0.117785	0.999981
GY	ASV	rs40229	1A	45.6495	0.000523899	3.28075	0.372222	0.049458	0.116905	0.999981
GY	ASV	rs39301	1A	45.6495	0.000550824	3.25899	0.186111	0.049458	0.116363	0.999981
GY	ASV	rs26803	7B	51.193	0.000558222	3.25319	0.0888889	0.049458	0.116219	0.999981
GY	ASV	rs26804	7B	51.193	0.000558222	3.25319	0.0888889	0.049458	0.116219	0.999981
GY	ASV	rs39886	1A	45.6495	0.000572042	3.24257	0.363889	0.049458	0.115955	0.999981
GY	ASV	rs57404	2B	86.479	0.00065218	3.18563	0.288889	0.049458	0.114541	0.999981
GY	ASV	rs24371	1B	58.08	0.000726233	3.13892	0.452778	0.049458	0.113385	0.999981
GY	ASV	rs24372	1B	58.08	0.000726233	3.13892	0.452778	0.049458	0.113385	0.999981
GY	ASV	rs44405	1A	45.6495	0.000738668	3.13155	0.252778	0.049458	0.113202	0.999981
GY	ASV	rs50868	1A	45.6495	0.000762253	3.1179	0.341667	0.049458	0.112865	0.999981
GY	ASV	rs23162	1B	58.08	0.000762588	3.11771	0.491667	0.049458	0.11286	0.999981
GY	ASV	rs23161	1B	58.08	0.000762588	3.11771	0.491667	0.049458	0.11286	0.999981
GY	ASV	rs23163	1B	58.08	0.000762588	3.11771	0.491667	0.049458	0.11286	0.999981
GY	ASV	rs36531	2B	86.479	0.000887524	3.05182	0.327778	0.049458	0.111234	0.999981
GY	ASV	rs57308	4A	137.327	0.000936977	3.02827	0.433333	0.049458	0.110655	0.999981
GY	ASV	rs17093	7B	51.193	0.000961213	3.01718	0.116667	0.049458	0.110382	0.999981
GY	ASV	rs24306	6A	46.797	0.000999453	3.00024	0.433333	0.049458	0.109966	0.999981
GY	bi	rs38282	1B	44.438	0.000159671	3.79677	0.0805556	0.0885237	0.165663	0.999797
GY	bi	rs17657	5B	38.769	0.000171355	3.7661	0.244444	0.0885237	0.164915	0.999797
GY	bi	rs10987	3B	22.764	0.000265395	3.57611	0.455556	0.0885237	0.160299	0.999797
GY	bi	rs18116	5B	38.769	0.000440763	3.3558	0.25	0.0885237	0.154994	0.999797
GY	bi	rs59306	5B	38.769	0.000581983	3.23509	0.213889	0.0885237	0.152109	0.999797
GY	bi	rs1362	2B	59.184	0.000754343	3.12243	0.466667	0.0885237	0.149432	0.999797
GY	bi	rs4680	6A	25.146	0.000862308	3.06434	0.297222	0.0885237	0.148057	0.999797
GY	bi	rs4681	6A	25.146	0.000862308	3.06434	0.297222	0.0885237	0.148057	0.999797
GY	bi	rs4682	6A	25.146	0.000862308	3.06434	0.297222	0.0885237	0.148057	0.999797
GY	HMRPGV	rs5823	4A	9.109	9.61587e-05	4.01701	0.1	0.274208	0.339935	0.990851
GY	HMRPGV	rs21361	3D	37.736	0.000164054	3.78501	0.138889	0.274208	0.335405	0.990851
GY	HMRPGV	rs12766	3D	37.736	0.000287392	3.54153	0.116667	0.274208	0.330696	0.990851
GY	HMRPGV	rs24510	3B	47.798	0.000334562	3.47552	0.125	0.274208	0.329428	0.990851
GY	HMRPGV	rs14079	7B	112.867	0.000419113	3.37767	0.0833333	0.274208	0.327555	0.990851
GY	HMRPGV	rs6901	1A	77.486	0.000497325	3.30336	0.227778	0.274208	0.326138	0.990851
GY	HMRPGV	rs62301	4A	112.315	0.000589097	3.22981	0.0583333	0.274208	0.32474	0.990851
GY	HMRPGV	rs22194	3B	40.978	0.000675929	3.1701	0.397222	0.274208	0.323609	0.990851
GY	HMRPGV	rs35532	3D	37.736	0.000697351	3.15655	0.122222	0.274208	0.323353	0.990851
GY	HMRPGV	rs46997	3D	37.736	0.000697351	3.15655	0.122222	0.274208	0.323353	0.990851
GY	HMRPGV	rs10398	2B	103.538	0.000701482	3.15398	0.238889	0.274208	0.323304	0.990851
GY	HMRPGV	rs6584	6A	50.208	0.000742916	3.12906	0.355556	0.274208	0.322834	0.990851
GY	HMRPGV	rs924	2D	85.027	0.000849423	3.07088	0.0888889	0.274208	0.321737	0.990851
GY	HMRPGV	rs34086	3D	37.736	0.000994277	3.00249	0.119444	0.274208	0.320451	0.990851
GY	MASI	rs29827	7B	51.193	0.000108082	3.96625	0.125	0.048124	0.13302	0.999897
GY	MASI	rs24760	3B	121.341	0.000130459	3.88453	0.333333	0.048124	0.130925	0.999897
GY	MASI	rs52847	4A	62.152	0.00019061	3.71985	0.0777778	0.048124	0.126724	0.999897
GY	MASI	rs50844	6B	47.831	0.000376559	3.42417	0.113889	0.048124	0.119254	0.999897
GY	MASI	rs25046	4B	43.5515	0.000392401	3.40627	0.241667	0.048124	0.118805	0.999897
GY	MASI	rs50843	6B	47.831	0.000458497	3.33866	0.111111	0.048124	0.117112	0.999897
GY	MASI	rs40229	1A	45.6495	0.000458588	3.33858	0.372222	0.048124	0.11711	0.999897
GY	MASI	rs58587	7B	111.73	0.000496694	3.30391	0.163889	0.048124	0.116243	0.999897
GY	MASI	rs39886	1A	45.6495	0.000501619	3.29963	0.363889	0.048124	0.116136	0.999897
GY	MASI	rs39301	1A	45.6495	0.000505896	3.29594	0.186111	0.048124	0.116044	0.999897
GY	MASI	rs26803	7B	51.193	0.000563544	3.24907	0.0888889	0.048124	0.114876	0.999897
GY	MASI	rs26804	7B	51.193	0.000563544	3.24907	0.0888889	0.048124	0.114876	0.999897
GY	MASI	rs57404	2B	86.479	0.00064295	3.19182	0.288889	0.048124	0.113452	0.999897
GY	MASI	rs44405	1A	45.6495	0.000678522	3.16844	0.252778	0.048124	0.112872	0.999897
GY	MASI	rs50868	1A	45.6495	0.000684993	3.16431	0.341667	0.048124	0.11277	0.999897
GY	MASI	rs24372	1B	58.08	0.00071085	3.14822	0.452778	0.048124	0.112371	0.999897
GY	MASI	rs24371	1B	58.08	0.00071085	3.14822	0.452778	0.048124	0.112371	0.999897
GY	MASI	rs23162	1B	58.08	0.000787832	3.10357	0.491667	0.048124	0.111265	0.999897
GY	MASI	rs23161	1B	58.08	0.000787832	3.10357	0.491667	0.048124	0.111265	0.999897
GY	MASI	rs23163	1B	58.08	0.000787832	3.10357	0.491667	0.048124	0.111265	0.999897
GY	MASI	rs36531	2B	86.479	0.00083161	3.08008	0.327778	0.048124	0.110685	0.999897
GY	MASI	rs57308	4A	137.327	0.000951732	3.02149	0.433333	0.048124	0.109239	0.999897
GY	MASI	rs17093	7B	51.193	0.000953641	3.02062	0.116667	0.048124	0.109218	0.999897
GY	MASI	rs18613	1A	45.6495	0.000979971	3.00879	0.297222	0.048124	0.108927	0.999897
GY	MASI	rs24306	6A	46.797	0.00098429	3.00688	0.433333	0.048124	0.10888	0.999897
GY	WAASBY	rs24865	2D	58.883	3.77889e-05	4.42264	0.0722222	0.135716	0.223537	0.609207
GY	WAASBY	rs24866	2D	58.883	3.77889e-05	4.42264	0.0722222	0.135716	0.223537	0.609207
GY	WAASBY	rs27586	2D	58.883	4.76576e-05	4.32187	0.0638889	0.135716	0.22115	0.609207
GY	WAASBY	rs58819	2D	58.883	9.00974e-05	4.04529	0.0694444	0.135716	0.214646	0.641824
GY	WAASBY	rs59777	2D	58.883	9.00974e-05	4.04529	0.0694444	0.135716	0.214646	0.641824
GY	WAASBY	rs24133	3A	43.437	0.000100418	3.99819	0.366667	0.135716	0.213545	0.641824
GY	WAASBY	rs8428	7D	136.908	0.000156787	3.80469	0.419444	0.135716	0.209045	0.858948
GY	WAASBY	rs20393	3B	78.498	0.000258761	3.5871	0.186111	0.135716	0.204028	0.995035
GY	WAASBY	rs56359	5A	92.527	0.000261157	3.5831	0.102778	0.135716	0.203936	0.995035
GY	WAASBY	rs14021	7B	104.898	0.000453903	3.34304	0.35	0.135716	0.198455	0.995035
GY	WAASBY	rs26182	3A	143.601	0.000556205	3.25476	0.330556	0.135716	0.196455	0.995035
GY	WAASBY	rs7951	3B	78.498	0.000566195	3.24703	0.147222	0.135716	0.19628	0.995035
GY	WAASBY	rs50886	4B	57.2015	0.00063306	3.19855	0.108333	0.135716	0.195185	0.995035
GY	WAASBY	rs50885	4B	57.2015	0.000824712	3.0837	0.116667	0.135716	0.192601	0.995035
GY	WAASBY	rs60419	7A	71.904	0.000845787	3.07274	0.0666667	0.135716	0.192355	0.995035
GY	WAASBY	rs60420	7A	71.904	0.000845787	3.07274	0.0666667	0.135716	0.192355	0.995035
GY	WAASBY	rs9698	4B	58.338	0.00085137	3.06988	0.144444	0.135716	0.192291	0.995035
GY	WAASBY	rs19903	3B	78.498	0.000895465	3.04795	0.336111	0.135716	0.1918	0.995035
GY	WAASBY	rs19902	3B	78.498	0.000895465	3.04795	0.336111	0.135716	0.1918	0.995035
GY	WAASBY	rs25803	2B	96.718	0.000932558	3.03032	0.186111	0.135716	0.191406	0.995035
GY	WAASBY	rs24134	3A	43.437	0.000970932	3.01281	0.347222	0.135716	0.191014	0.995035
GY	Wi	rs52847	4A	62.152	2.47143e-05	4.60705	0.0777778	0.0397685	0.142216	0.775047
GY	Wi	rs50843	6B	47.831	7.72533e-05	4.11208	0.111111	0.0397685	0.129199	0.775047
GY	Wi	rs29827	7B	51.193	7.99091e-05	4.0974	0.125	0.0397685	0.128816	0.775047
GY	Wi	rs50844	6B	47.831	8.08415e-05	4.09237	0.113889	0.0397685	0.128685	0.775047
GY	Wi	rs40229	1A	45.6495	0.000150138	3.82351	0.372222	0.0397685	0.121723	0.908029
GY	Wi	rs39886	1A	45.6495	0.00015763	3.80236	0.363889	0.0397685	0.121178	0.908029
GY	Wi	rs58587	7B	111.73	0.000217106	3.66333	0.163889	0.0397685	0.117611	0.908029
GY	Wi	rs24371	1B	58.08	0.000235019	3.6289	0.452778	0.0397685	0.11673	0.908029
GY	Wi	rs24372	1B	58.08	0.000235019	3.6289	0.452778	0.0397685	0.11673	0.908029
GY	Wi	rs27976	6B	47.831	0.00023678	3.62565	0.497222	0.0397685	0.116647	0.908029
GY	Wi	rs25892	6B	48.967	0.000374603	3.42643	0.286111	0.0397685	0.11158	0.968959
GY	Wi	rs20528	6A	55.893	0.000386356	3.41301	0.169444	0.0397685	0.11124	0.968959
GY	Wi	rs23119	1B	58.08	0.000398041	3.40007	0.483333	0.0397685	0.110913	0.968959
GY	Wi	rs23161	1B	58.08	0.000439415	3.35713	0.491667	0.0397685	0.109828	0.968959
GY	Wi	rs23163	1B	58.08	0.000439415	3.35713	0.491667	0.0397685	0.109828	0.968959
GY	Wi	rs23162	1B	58.08	0.000439415	3.35713	0.491667	0.0397685	0.109828	0.968959
GY	Wi	rs44405	1A	45.6495	0.000439525	3.35702	0.252778	0.0397685	0.109825	0.968959
GY	Wi	rs50868	1A	45.6495	0.000468454	3.32933	0.341667	0.0397685	0.109127	0.968959
GY	Wi	rs24760	3B	121.341	0.000571189	3.24322	0.333333	0.0397685	0.10696	0.968959
GY	Wi	rs21140	1B	58.08	0.000599907	3.22192	0.472222	0.0397685	0.106425	0.968959
GY	Wi	rs60316	1B	20.475	0.000604612	3.21852	0.0583333	0.0397685	0.10634	0.968959
GY	Wi	rs6957	1D	46.631	0.000615555	3.21073	0.169444	0.0397685	0.106144	0.968959
GY	Wi	rs18613	1A	45.6495	0.000729911	3.13673	0.297222	0.0397685	0.104292	0.968959
GY	Wi	rs52481	1B	110.403	0.000780409	3.10768	0.4	0.0397685	0.103567	0.968959
GY	Wi	rs5097	1A	12.608	0.000786756	3.10416	0.172222	0.0397685	0.103479	0.968959
GY	Wi	rs3669	1B	58.08	0.000802156	3.09574	0.466667	0.0397685	0.103269	0.968959
GY	Wi	rs39301	1A	45.6495	0.000806744	3.09326	0.186111	0.0397685	0.103207	0.968959
GY	Wi	rs64801	1D	100.066	0.000867971	3.06149	0.144444	0.0397685	0.102415	0.968959
GY	Wi	rs14882	2A	31.873	0.000878337	3.05634	0.130556	0.0397685	0.102287	0.968959
GY	Wi	rs36570	Unknown	NA	0.000883428	3.05383	0.394444	0.0397685	0.102225	0.968959
GY	Wi	rs6794	3B	11.394	0.000916225	3.038	0.133333	0.0397685	0.101831	0.968959
GY	Wi	rs12395	4A	61.015	0.000929288	3.03185	0.0694444	0.0397685	0.101678	0.968959
GY	Wi	rs32071	6B	0.5685	0.000958398	3.01845	0.0777778	0.0397685	0.101345	0.968959
GY	Wi	rs20748	6A	55.893	0.000970215	3.01313	0.169444	0.0397685	0.101213	0.968959
GY	Wi	rs21682	6A	55.893	0.000971744	3.01245	0.255556	0.0397685	0.101196	0.968959
GY	Wi	rs21681	6A	55.893	0.000971744	3.01245	0.255556	0.0397685	0.101196	0.968959
GY	Wi	rs48821	7D	99.228	0.000973609	3.01162	0.161111	0.0397685	0.101175	0.968959
GY	YSI	rs12852	7A	111.704	1.85019e-05	4.73278	0.236111	0.0537837	0.158032	0.474684
GY	YSI	rs57405	7A	111.704	2.4756e-05	4.60632	0.25	0.0537837	0.154717	0.474684
GY	YSI	rs37965	7A	111.704	5.50109e-05	4.25955	0.225	0.0537837	0.145706	0.703205
GY	YSI	rs8428	7D	136.908	9.00072e-05	4.04572	0.419444	0.0537837	0.140207	0.720335
GY	YSI	rs56382	7A	111.704	9.87192e-05	4.0056	0.225	0.0537837	0.13918	0.720335
GY	YSI	rs22130	7B	51.193	0.000145915	3.8359	0.0666667	0.0537837	0.134856	0.720335
GY	YSI	rs56158	2D	58.883	0.000167675	3.77553	0.422222	0.0537837	0.133325	0.720335
GY	YSI	rs55513	7A	111.704	0.000169053	3.77198	0.25	0.0537837	0.133235	0.720335
GY	YSI	rs55512	7A	111.704	0.000169053	3.77198	0.25	0.0537837	0.133235	0.720335
GY	YSI	rs63903	7A	111.704	0.000198908	3.70135	0.238889	0.0537837	0.131449	0.762793
GY	YSI	rs17188	2A	58.66	0.000427336	3.36923	0.411111	0.0537837	0.123122	0.997595
GY	YSI	rs6179	2B	55.773	0.000436658	3.35986	0.425	0.0537837	0.122888	0.997595
GY	YSI	rs22711	2B	55.773	0.000486833	3.31262	0.413889	0.0537837	0.121714	0.997595
GY	YSI	rs22712	2B	55.773	0.000486833	3.31262	0.413889	0.0537837	0.121714	0.997595
GY	YSI	rs13922	2D	80.479	0.00066614	3.17643	0.263889	0.0537837	0.118344	0.997595
GY	YSI	rs16854	2B	55.773	0.000708645	3.14957	0.419444	0.0537837	0.117682	0.997595
GY	YSI	rs29958	3A	0	0.000724391	3.14003	0.219444	0.0537837	0.117447	0.997595
GY	YSI	rs29959	3A	0	0.000724391	3.14003	0.219444	0.0537837	0.117447	0.997595
GY	YSI	rs22297	2A	92.517	0.000732196	3.13537	0.0916667	0.0537837	0.117332	0.997595
GY	YSI	rs7327	6B	23.949	0.000781072	3.10731	0.352778	0.0537837	0.116641	0.997595
GY	YSI	rs56792	2B	55.773	0.000804166	3.09465	0.397222	0.0537837	0.11633	0.997595
GY	YSI	rs56793	2B	55.773	0.000804166	3.09465	0.397222	0.0537837	0.11633	0.997595
GY	YSI	rs56794	2B	55.773	0.000804166	3.09465	0.397222	0.0537837	0.11633	0.997595
GY	YSI	rs10402	3A	0	0.000858947	3.06603	0.216667	0.0537837	0.115628	0.997595
GY	YSI	rs32024	6B	92.187	0.000885884	3.05262	0.205556	0.0537837	0.115299	0.997595
GY	YSI	rs62554	6D	18.239	0.000943646	3.02519	0.286111	0.0537837	0.114627	0.997595
GN	Mean	rs64821	1A	117.878	0.000118331	3.9269	0.158333	0.189297	0.260742	0.988641
GN	Mean	rs45572	3D	30.905	0.000172593	3.76298	0.0722222	0.189297	0.257175	0.988641
GN	Mean	rs45573	3D	30.905	0.000172593	3.76298	0.0722222	0.189297	0.257175	0.988641
GN	Mean	rs8017	1A	117.878	0.000228325	3.64145	0.130556	0.189297	0.254545	0.988641
GN	Mean	rs8015	1A	117.878	0.000228325	3.64145	0.130556	0.189297	0.254545	0.988641
GN	Mean	rs13034	7B	45.51	0.000239214	3.62121	0.0805556	0.189297	0.254109	0.988641
GN	Mean	rs40916	4A	78.105	0.000482188	3.31678	0.213889	0.189297	0.247587	0.988641
GN	Mean	rs40918	4A	78.105	0.000482188	3.31678	0.213889	0.189297	0.247587	0.988641
GN	Mean	rs40917	4A	78.105	0.000482188	3.31678	0.213889	0.189297	0.247587	0.988641
GN	Mean	rs924	2D	85.027	0.000515599	3.28769	0.0888889	0.189297	0.246969	0.988641
GN	Mean	rs33428	7A	63.946	0.00055842	3.25304	0.319444	0.189297	0.246233	0.988641
GN	Mean	rs33410	7B	13.664	0.000657955	3.1818	0.238889	0.189297	0.244725	0.988641
GN	Mean	rs24408	6A	49.071	0.000699445	3.15525	0.344444	0.189297	0.244164	0.988641
GN	Mean	rs33412	7B	13.664	0.000728524	3.13756	0.236111	0.189297	0.24379	0.988641
GN	Mean	rs33411	7B	13.664	0.000728524	3.13756	0.236111	0.189297	0.24379	0.988641
GN	Mean	rs13662	1A	117.878	0.00077577	3.11027	0.225	0.189297	0.243215	0.988641
GN	Mean	rs40495	1D	30.703	0.000788531	3.10318	0.277778	0.189297	0.243066	0.988641
GN	Mean	rs22651	5A	5.684	0.000792782	3.10085	0.208333	0.189297	0.243016	0.988641
GN	Mean	rs65462	2A	59.228	0.000812823	3.09	0.102778	0.189297	0.242788	0.988641
GN	Mean	rs52914	6B	95.598	0.000900265	3.04563	0.0805556	0.189297	0.241855	0.988641
GN	Mean	rs62329	6B	95.598	0.000900265	3.04563	0.0805556	0.189297	0.241855	0.988641
GN	Mean	rs29309	5D	64.92	0.000941897	3.026	0.0833333	0.189297	0.241443	0.988641
GN	Mean	rs5823	4A	9.109	0.000979972	3.00879	0.1	0.189297	0.241082	0.988641
GN	Mean	rs45835	5A	29.578	0.000986069	3.00609	0.122222	0.189297	0.241026	0.988641
GN	ASV	rs61972	7B	98.069	0.000122107	3.91326	0.1	0.016141	0.102485	0.991913
GN	ASV	rs13662	1A	117.878	0.00013423	3.87215	0.225	0.016141	0.101397	0.991913
GN	ASV	rs50559	1B	107.561	0.000300503	3.52215	0.388889	0.016141	0.0922086	0.991913
GN	ASV	rs2431	1B	110.971	0.000419803	3.37695	0.430556	0.016141	0.0884372	0.991913
GN	ASV	rs33999	2A	59.228	0.000426441	3.37014	0.0694444	0.016141	0.0882608	0.991913
GN	ASV	rs19081	6A	95.98	0.000680375	3.16725	0.0555556	0.016141	0.0830341	0.991913
GN	ASV	rs19496	1B	45.574	0.000734523	3.13399	0.116667	0.016141	0.0821821	0.991913
GN	ASV	rs10643	6A	99.391	0.000741045	3.13016	0.216667	0.016141	0.0820838	0.991913
GN	ASV	rs49118	4B	50.376	0.000781358	3.10715	0.0805556	0.016141	0.0814953	0.991913
GN	ASV	rs33690	7D	119.745	0.00085878	3.06612	0.363889	0.016141	0.0804474	0.991913
GN	ASV	rs30872	3B	39.841	0.000879971	3.05553	0.180556	0.016141	0.0801774	0.991913
GN	ASV	rs51673	4A	92.355	0.000900233	3.04565	0.402778	0.016141	0.0799253	0.991913
GN	ASV	rs24782	2B	96.718	0.000982161	3.00782	0.291667	0.016141	0.0789621	0.991913
GN	bi	rs18594	3A	143.601	2.71953e-05	4.56551	0.133333	-0.00998216	0.0966146	0.744702
GN	bi	rs3269	3B	75.087	5.12629e-05	4.2902	0.236111	-0.00998216	0.0889793	0.744702
GN	bi	rs3270	3B	75.087	6.34336e-05	4.19768	0.241667	-0.00998216	0.0864311	0.744702
GN	bi	rs62347	3A	139.05	8.72483e-05	4.05924	0.122222	-0.00998216	0.082635	0.744702
GN	bi	rs6859	1B	66.042	9.70953e-05	4.0128	0.0805556	-0.00998216	0.0813661	0.744702
GN	bi	rs40730	3A	142.465	0.000116704	3.93292	0.183333	-0.00998216	0.0791888	0.745911
GN	bi	rs1422	4B	33.312	0.000170946	3.76714	0.475	-0.00998216	0.0746929	0.869344
GN	bi	rs29968	4B	33.312	0.000226693	3.64456	0.477778	-0.00998216	0.0713882	0.869344
GN	bi	rs29966	4B	33.312	0.000226693	3.64456	0.477778	-0.00998216	0.0713882	0.869344
GN	bi	rs29967	4B	33.312	0.000226693	3.64456	0.477778	-0.00998216	0.0713882	0.869344
GN	bi	rs3336	3A	142.465	0.000258762	3.5871	0.155556	-0.00998216	0.0698449	0.902115
GN	bi	rs23565	7B	93.505	0.000299223	3.52401	0.0666667	-0.00998216	0.0681547	0.956242
GN	bi	rs53301	7A	0	0.000366736	3.43565	0.480556	-0.00998216	0.0657956	0.981831
GN	bi	rs7327	6B	23.949	0.000502965	3.29846	0.352778	-0.00998216	0.0621512	0.981831
GN	bi	rs28470	3A	142.465	0.000560519	3.25141	0.158333	-0.00998216	0.0609065	0.981831
GN	bi	rs56404	2B	59.184	0.000630709	3.20017	0.444444	-0.00998216	0.0595542	0.981831
GN	bi	rs36579	5B	38.769	0.000648921	3.18781	0.388889	-0.00998216	0.0592283	0.981831
GN	bi	rs36580	5B	38.769	0.000648921	3.18781	0.388889	-0.00998216	0.0592283	0.981831
GN	bi	rs62240	2A	59.228	0.000661844	3.17924	0.0694444	-0.00998216	0.0590028	0.981831
GN	bi	rs25556	4B	61.749	0.000702308	3.15347	0.05	-0.00998216	0.0583245	0.981831
GN	bi	rs40512	5B	38.769	0.000732201	3.13537	0.25	-0.00998216	0.0578485	0.981831
GN	bi	rs33700	6B	43.284	0.000767358	3.115	0.330556	-0.00998216	0.0573135	0.981831
GN	bi	rs6174	7B	95.228	0.000767773	3.11477	0.161111	-0.00998216	0.0573074	0.981831
GN	bi	rs65359	1B	66.042	0.00078238	3.10658	0.294444	-0.00998216	0.0570925	0.981831
GN	bi	rs65360	1B	66.042	0.00078238	3.10658	0.294444	-0.00998216	0.0570925	0.981831
GN	bi	rs21085	6B	58.062	0.000811525	3.0907	0.241667	-0.00998216	0.0566758	0.981831
GN	bi	rs21086	6B	58.062	0.000811525	3.0907	0.241667	-0.00998216	0.0566758	0.981831
GN	bi	rs56290	7B	96.933	0.000839271	3.0761	0.163889	-0.00998216	0.0562931	0.981831
GN	bi	rs56289	7B	96.933	0.000839271	3.0761	0.163889	-0.00998216	0.0562931	0.981831
GN	bi	rs5956	6B	97.872	0.000885417	3.05285	0.222222	-0.00998216	0.0556843	0.981831
GN	bi	rs5957	6B	97.872	0.000885417	3.05285	0.222222	-0.00998216	0.0556843	0.981831
GN	bi	rs5955	6B	97.872	0.000933549	3.02986	0.227778	-0.00998216	0.055083	0.981831
GN	bi	rs42430	5B	38.769	0.00094772	3.02332	0.411111	-0.00998216	0.0549119	0.981831
GN	bi	rs52637	4B	56.065	0.000962126	3.01677	0.0611111	-0.00998216	0.0547407	0.981831
GN	bi	rs37337	4A	61.015	0.000964758	3.01558	0.075	-0.00998216	0.0547097	0.981831
GN	bi	rs33999	2A	59.228	0.000981889	3.00794	0.0694444	-0.00998216	0.0545101	0.981831
GN	bi	rs2619	1B	47.847	0.000986602	3.00586	0.4	-0.00998216	0.0544558	0.981831
GN	HMRPGV	rs64821	1A	117.878	5.80504e-05	4.23619	0.158333	0.21104	0.287182	0.985851
GN	HMRPGV	rs8015	1A	117.878	0.000115319	3.9381	0.130556	0.21104	0.280807	0.985851
GN	HMRPGV	rs8017	1A	117.878	0.000115319	3.9381	0.130556	0.21104	0.280807	0.985851
GN	HMRPGV	rs13034	7B	45.51	0.000135781	3.86716	0.0805556	0.21104	0.279301	0.985851
GN	HMRPGV	rs33428	7A	63.946	0.00027038	3.56802	0.319444	0.21104	0.272998	0.985851
GN	HMRPGV	rs40916	4A	78.105	0.000297107	3.52709	0.213889	0.21104	0.272142	0.985851
GN	HMRPGV	rs40918	4A	78.105	0.000297107	3.52709	0.213889	0.21104	0.272142	0.985851
GN	HMRPGV	rs40917	4A	78.105	0.000297107	3.52709	0.213889	0.21104	0.272142	0.985851
GN	HMRPGV	rs9838	1A	117.878	0.000384278	3.41535	0.205556	0.21104	0.269813	0.985851
GN	HMRPGV	rs45835	5A	29.578	0.000404492	3.39309	0.122222	0.21104	0.26935	0.985851
GN	HMRPGV	rs13662	1A	117.878	0.000433222	3.36329	0.225	0.21104	0.268731	0.985851
GN	HMRPGV	rs3658	7B	1.136	0.00057143	3.24304	0.119444	0.21104	0.266243	0.985851
GN	HMRPGV	rs40495	1D	30.703	0.000604209	3.21881	0.277778	0.21104	0.265743	0.985851
GN	HMRPGV	rs27482	6A	49.071	0.00061706	3.20967	0.352778	0.21104	0.265555	0.985851
GN	HMRPGV	rs24408	6A	49.071	0.000630574	3.20026	0.344444	0.21104	0.265361	0.985851
GN	HMRPGV	rs898	5A	29.578	0.000643482	3.19146	0.111111	0.21104	0.26518	0.985851
GN	HMRPGV	rs42158	6B	70.0015	0.000679991	3.1675	0.113889	0.21104	0.264687	0.985851
GN	HMRPGV	rs58480	5A	29.578	0.000696935	3.15681	0.105556	0.21104	0.264467	0.985851
GN	HMRPGV	rs52914	6B	95.598	0.000735273	3.13355	0.0805556	0.21104	0.26399	0.985851
GN	HMRPGV	rs62329	6B	95.598	0.000735273	3.13355	0.0805556	0.21104	0.26399	0.985851
GN	HMRPGV	rs62447	5A	29.578	0.000742861	3.12909	0.108333	0.21104	0.263898	0.985851
GN	HMRPGV	rs22651	5A	5.684	0.000769252	3.11393	0.208333	0.21104	0.263587	0.985851
GN	HMRPGV	rs57834	5A	29.578	0.000770855	3.11303	0.111111	0.21104	0.263568	0.985851
GN	HMRPGV	rs12611	1A	117.878	0.000806935	3.09316	0.205556	0.21104	0.263161	0.985851
GN	HMRPGV	rs32127	3A	106.062	0.00084574	3.07276	0.152778	0.21104	0.262744	0.985851
GN	HMRPGV	rs32128	3A	106.062	0.00084574	3.07276	0.152778	0.21104	0.262744	0.985851
GN	HMRPGV	rs12398	1A	113.1	0.000854461	3.06831	0.238889	0.21104	0.262652	0.985851
GN	HMRPGV	rs2620	5A	29.578	0.000915024	3.03857	0.111111	0.21104	0.262044	0.985851
GN	HMRPGV	rs924	2D	85.027	0.000920795	3.03584	0.0888889	0.21104	0.261989	0.985851
GN	HMRPGV	rs49955	5A	29.578	0.000998522	3.00064	0.1	0.21104	0.26127	0.985851
GN	MASI	rs19496	1B	45.574	0.000109937	3.95886	0.116667	0.00754213	0.0958599	0.99771
GN	MASI	rs13662	1A	117.878	0.000143441	3.84333	0.225	0.00754213	0.0927746	0.99771
GN	MASI	rs61972	7B	98.069	0.000230283	3.63774	0.1	0.00754213	0.0873204	0.99771
GN	MASI	rs51673	4A	92.355	0.000742555	3.12927	0.402778	0.00754213	0.0740384	0.99771
GN	MASI	rs12788	7B	51.193	0.000750721	3.12452	0.297222	0.00754213	0.0739158	0.99771
GN	MASI	rs36487	2B	96.718	0.000758579	3.12	0.311111	0.00754213	0.0737991	0.99771
GN	MASI	rs24782	2B	96.718	0.000794788	3.09975	0.291667	0.00754213	0.0732768	0.99771
GN	MASI	rs25545	1A	111.964	0.00084983	3.07067	0.472222	0.00754213	0.0725277	0.99771
GN	MASI	rs46974	1B	45.574	0.000946224	3.02401	0.163889	0.00754213	0.0713279	0.99771
GN	MASI	rs58108	7A	59.4	0.000965793	3.01512	0.0861111	0.00754213	0.0710996	0.99771
GN	MASI	rs33999	2A	59.228	0.000966258	3.01491	0.0694444	0.00754213	0.0710942	0.99771
GN	WAASBY	rs44865	7A	74.178	7.61605e-05	4.11827	0.0611111	0.150734	0.229973	0.961855
GN	WAASBY	rs2302	3A	11.391	0.000144815	3.83919	0.308333	0.150734	0.223575	0.961855
GN	WAASBY	rs11291	3A	11.391	0.00015728	3.80333	0.322222	0.150734	0.222758	0.961855
GN	WAASBY	rs58164	5B	110.486	0.000188776	3.72405	0.211111	0.150734	0.220957	0.961855
GN	WAASBY	rs31512	5B	110.486	0.000205368	3.68747	0.216667	0.150734	0.220128	0.961855
GN	WAASBY	rs1752	2A	74.319	0.000282157	3.54951	0.102778	0.150734	0.217012	0.961855
GN	WAASBY	rs15744	2A	74.319	0.000309706	3.50905	0.233333	0.150734	0.216101	0.961855
GN	WAASBY	rs49512	1D	0	0.000447013	3.34968	0.172222	0.150734	0.212531	0.961855
GN	WAASBY	rs59901	4A	96.361	0.000548556	3.26078	0.191667	0.150734	0.210551	0.961855
GN	WAASBY	rs24023	6A	47.3655	0.00062141	3.20662	0.491667	0.150734	0.209349	0.961855
GN	WAASBY	rs32978	6B	48.967	0.00063134	3.19974	0.175	0.150734	0.209196	0.961855
GN	WAASBY	rs57835	Unknown	NA	0.000643492	3.19146	0.327778	0.150734	0.209012	0.961855
GN	WAASBY	rs898	5A	29.578	0.000651099	3.18635	0.111111	0.150734	0.208899	0.961855
GN	WAASBY	rs51751	5B	110.486	0.00072527	3.1395	0.2	0.150734	0.207863	0.961855
GN	WAASBY	rs18290	4D	53.619	0.000738264	3.13179	0.2	0.150734	0.207692	0.961855
GN	WAASBY	rs44275	6A	47.934	0.000753274	3.12305	0.486111	0.150734	0.207499	0.961855
GN	WAASBY	rs44276	6A	47.934	0.000753274	3.12305	0.486111	0.150734	0.207499	0.961855
GN	WAASBY	rs32654	6B	47.831	0.000810584	3.0912	0.461111	0.150734	0.206796	0.961855
GN	WAASBY	rs6427	1B	63.767	0.000834706	3.07847	0.111111	0.150734	0.206516	0.961855
GN	WAASBY	rs26719	1B	45.574	0.000845203	3.07304	0.0583333	0.150734	0.206396	0.961855
GN	WAASBY	rs19718	5B	110.486	0.000873443	3.05877	0.202778	0.150734	0.206082	0.961855
GN	Wi	rs19496	1B	45.574	4.53411e-05	4.34351	0.116667	0.00267058	0.101846	0.99934
GN	Wi	rs41740	1D	77.324	8.49688e-05	4.07074	0.105556	0.00267058	0.094438	0.99934
GN	Wi	rs12788	7B	51.193	0.000103438	3.98532	0.297222	0.00267058	0.0921341	0.99934
GN	Wi	rs13662	1A	117.878	0.000167994	3.77471	0.225	0.00267058	0.0864868	0.99934
GN	Wi	rs46974	1B	45.574	0.000183854	3.73553	0.163889	0.00267058	0.0854417	0.99934
GN	Wi	rs33999	2A	59.228	0.00021823	3.66109	0.0694444	0.00267058	0.0834605	0.99934
GN	Wi	rs58108	7A	59.4	0.000222231	3.6532	0.0861111	0.00267058	0.0832509	0.99934
GN	Wi	rs12534	2A	58.66	0.000267144	3.57325	0.4	0.00267058	0.081131	0.99934
GN	Wi	rs49118	4B	50.376	0.000380807	3.4193	0.0805556	0.00267058	0.0770689	0.99934
GN	Wi	rs12787	7B	51.193	0.000402806	3.3949	0.244444	0.00267058	0.0764279	0.99934
GN	Wi	rs12789	7B	51.193	0.000402806	3.3949	0.244444	0.00267058	0.0764279	0.99934
GN	Wi	rs10643	6A	99.391	0.000448664	3.34808	0.216667	0.00267058	0.0751993	0.99934
GN	Wi	rs11106	2B	103.538	0.00046899	3.32884	0.0861111	0.00267058	0.0746952	0.99934
GN	Wi	rs61972	7B	98.069	0.000527937	3.27742	0.1	0.00267058	0.0733502	0.99934
GN	Wi	rs30824	4B	50.376	0.000542814	3.26535	0.0555556	0.00267058	0.073035	0.99934
GN	Wi	rs36487	2B	96.718	0.000576067	3.23953	0.311111	0.00267058	0.0723612	0.99934
GN	Wi	rs19081	6A	95.98	0.000610765	3.21413	0.0555556	0.00267058	0.0716991	0.99934
GN	Wi	rs17285	2B	96.718	0.000737517	3.13223	0.272222	0.00267058	0.06957	0.99934
GN	Wi	rs24782	2B	96.718	0.00075371	3.1228	0.291667	0.00267058	0.0693253	0.99934
GN	Wi	rs9861	6B	50.104	0.000767974	3.11465	0.0722222	0.00267058	0.0691142	0.99934
GN	Wi	rs54352	6A	55.893	0.000796638	3.09874	0.236111	0.00267058	0.0687018	0.99934
GN	Wi	rs50863	2B	93.928	0.000864212	3.06338	0.158333	0.00267058	0.0677866	0.99934
GN	YSI	rs29301	6B	48.967	1.32978e-05	4.87622	0.333333	0.0636162	0.17052	0.169986
GN	YSI	rs29300	6B	48.967	1.32978e-05	4.87622	0.333333	0.0636162	0.17052	0.169986
GN	YSI	rs29302	6B	48.967	1.32978e-05	4.87622	0.333333	0.0636162	0.17052	0.169986
GN	YSI	rs4796	6B	48.967	1.96606e-05	4.7064	0.352778	0.0636162	0.166096	0.188491
GN	YSI	rs44865	7A	74.178	2.90812e-05	4.53639	0.0611111	0.0636162	0.161693	0.223047
GN	YSI	rs59350	6B	48.967	4.39354e-05	4.35719	0.319444	0.0636162	0.157082	0.279068
GN	YSI	rs55376	6B	48.967	5.82165e-05	4.23495	0.311111	0.0636162	0.153955	0.279068
GN	YSI	rs55377	6B	48.967	5.82165e-05	4.23495	0.311111	0.0636162	0.153955	0.279068
GN	YSI	rs22130	7B	51.193	6.7483e-05	4.17081	0.0666667	0.0636162	0.152319	0.287545
GN	YSI	rs29470	6B	48.967	8.36312e-05	4.07763	0.322222	0.0636162	0.149951	0.291561
GN	YSI	rs29471	6B	48.967	8.36312e-05	4.07763	0.322222	0.0636162	0.149951	0.291561
GN	YSI	rs28899	6B	48.967	0.000151409	3.81985	0.313889	0.0636162	0.143443	0.452019
GN	YSI	rs60489	6B	48.967	0.000170825	3.76745	0.325	0.0636162	0.142129	0.452019
GN	YSI	rs60053	6B	48.967	0.000182089	3.73972	0.319444	0.0636162	0.141434	0.452019
GN	YSI	rs34640	6B	48.967	0.00021843	3.66069	0.341667	0.0636162	0.139459	0.452019
GN	YSI	rs34639	6B	48.967	0.00021843	3.66069	0.341667	0.0636162	0.139459	0.452019
GN	YSI	rs19482	6B	48.967	0.00022304	3.65162	0.35	0.0636162	0.139233	0.452019
GN	YSI	rs19483	6B	48.967	0.00022304	3.65162	0.35	0.0636162	0.139233	0.452019
GN	YSI	rs55512	7A	111.704	0.00023574	3.62757	0.25	0.0636162	0.138634	0.452019
GN	YSI	rs55513	7A	111.704	0.00023574	3.62757	0.25	0.0636162	0.138634	0.452019
GN	YSI	rs59665	Unknown	NA	0.000338778	3.47008	0.369444	0.0636162	0.134723	0.616225
GN	YSI	rs12852	7A	111.704	0.000360398	3.44322	0.236111	0.0636162	0.134059	0.616225
GN	YSI	rs44583	6B	48.967	0.000369584	3.43229	0.352778	0.0636162	0.133789	0.616225
GN	YSI	rs29309	5D	64.92	0.000395962	3.40235	0.0833333	0.0636162	0.13305	0.632698
GN	YSI	rs51051	6B	48.967	0.000460727	3.33656	0.163889	0.0636162	0.131429	0.6742
GN	YSI	rs17140	6B	48.967	0.000478662	3.31997	0.319444	0.0636162	0.131022	0.6742
GN	YSI	rs17393	6B	48.967	0.000492258	3.30781	0.352778	0.0636162	0.130723	0.6742
GN	YSI	rs17394	6B	48.967	0.000492258	3.30781	0.352778	0.0636162	0.130723	0.6742
GN	YSI	rs2909	6B	49.5355	0.000618311	3.20879	0.341667	0.0636162	0.128296	0.817642
GN	YSI	rs50277	2A	59.228	0.000670778	3.17342	0.347222	0.0636162	0.127432	0.82578
GN	YSI	rs8428	7D	136.908	0.000671072	3.17323	0.419444	0.0636162	0.127427	0.82578
GN	YSI	rs56382	7A	111.704	0.000698679	3.15572	0.225	0.0636162	0.127	0.82578
GN	YSI	rs60490	6B	48.967	0.000716573	3.14474	0.330556	0.0636162	0.126732	0.82578
GN	YSI	rs30464	2B	59.184	0.000749873	3.12501	0.283333	0.0636162	0.126252	0.82578
GN	YSI	rs57405	7A	111.704	0.00078689	3.10409	0.25	0.0636162	0.125742	0.82578
GN	YSI	rs46427	6B	48.967	0.000790381	3.10216	0.352778	0.0636162	0.125696	0.82578
GN	YSI	rs36325	6B	48.967	0.000796732	3.09869	0.272222	0.0636162	0.125611	0.82578
GN	YSI	rs37965	7A	111.704	0.000849919	3.07062	0.225	0.0636162	0.124929	0.846471
GN	YSI	rs30463	2B	59.184	0.00086084	3.06508	0.294444	0.0636162	0.124794	0.846471
SW	Mean	rs24510	3B	47.798	7.63448e-05	4.11722	0.125	0.272284	0.34016	0.987077
SW	Mean	rs21361	3D	37.736	0.000259088	3.58655	0.138889	0.272284	0.32979	0.987077
SW	Mean	rs5021	1B	58.08	0.000306151	3.51406	0.0694444	0.272284	0.328391	0.987077
SW	Mean	rs62301	4A	112.315	0.00031856	3.49681	0.0583333	0.272284	0.328059	0.987077
SW	Mean	rs14079	7B	112.867	0.000324027	3.48942	0.0833333	0.272284	0.327917	0.987077
SW	Mean	rs924	2D	85.027	0.000344495	3.46282	0.0888889	0.272284	0.327405	0.987077
SW	Mean	rs55366	1D	65.957	0.000390359	3.40854	0.0805556	0.272284	0.326363	0.987077
SW	Mean	rs5823	4A	9.109	0.000519345	3.28454	0.1	0.272284	0.323992	0.987077
SW	Mean	rs23331	3B	44.388	0.000606711	3.21702	0.316667	0.272284	0.322706	0.987077
SW	Mean	rs23332	3B	44.388	0.000606711	3.21702	0.316667	0.272284	0.322706	0.987077
SW	Mean	rs27075	7A	103.176	0.000655422	3.18348	0.497222	0.272284	0.322069	0.987077
SW	Mean	rs27076	7A	103.176	0.000655422	3.18348	0.497222	0.272284	0.322069	0.987077
SW	Mean	rs6901	1A	77.486	0.000669729	3.1741	0.227778	0.272284	0.321891	0.987077
SW	Mean	rs10347	3B	31.882	0.000736953	3.13256	0.144444	0.272284	0.321104	0.987077
SW	Mean	rs10398	2B	103.538	0.000740403	3.13053	0.238889	0.272284	0.321066	0.987077
SW	Mean	rs12766	3D	37.736	0.000769296	3.11391	0.116667	0.272284	0.320751	0.987077
SW	Mean	rs28342	1B	66.042	0.000819665	3.08636	0.0861111	0.272284	0.32023	0.987077
SW	Mean	rs28343	1B	66.042	0.000819665	3.08636	0.0861111	0.272284	0.32023	0.987077
SW	Mean	rs12473	1B	53.532	0.000925036	3.03384	0.0638889	0.272284	0.319239	0.987077
SW	ASV	rs20528	6A	55.893	4.69761e-05	4.32812	0.169444	0.0458021	0.140287	0.997168
SW	ASV	rs20748	6A	55.893	6.80425e-05	4.16722	0.169444	0.0458021	0.136099	0.997168
SW	ASV	rs42716	7A	10.479	0.000108577	3.96426	0.0972222	0.0458021	0.130854	0.997168
SW	ASV	rs50423	4A	62.152	0.000138951	3.85714	0.0888889	0.0458021	0.128103	0.997168
SW	ASV	rs7147	4A	111.179	0.000455384	3.34162	0.363889	0.0458021	0.115032	0.997168
SW	ASV	rs48702	6B	47.831	0.000788798	3.10303	0.288889	0.0458021	0.109084	0.997168
SW	ASV	rs58587	7B	111.73	0.000955379	3.01982	0.163889	0.0458021	0.107026	0.997168
SW	ASV	rs18092	2A	92.517	0.000962839	3.01645	0.0694444	0.0458021	0.106942	0.997168
SW	ASV	rs28070	1A	50.766	0.00098758	3.00543	0.183333	0.0458021	0.10667	0.997168
SW	bi	rs16337	1D	21.605	5.93502e-05	4.22658	0.155556	0.0778962	0.166646	0.94541
SW	bi	rs27595	6B	50.104	0.000161384	3.79214	0.383333	0.0778962	0.155821	0.94541
SW	bi	rs46809	5D	29.561	0.000231254	3.63591	0.0777778	0.0778962	0.151974	0.94541
SW	bi	rs15934	7A	70.767	0.000317975	3.49761	0.0777778	0.0778962	0.14859	0.94541
SW	bi	rs15935	7A	70.767	0.000317975	3.49761	0.0777778	0.0778962	0.14859	0.94541
SW	bi	rs41047	7A	70.767	0.000344775	3.46246	0.0638889	0.0778962	0.147733	0.94541
SW	bi	rs34288	1B	44.438	0.000397471	3.40069	0.15	0.0778962	0.146231	0.94541
SW	bi	rs15708	3B	26.175	0.000433135	3.36338	0.313889	0.0778962	0.145325	0.94541
SW	bi	rs27807	6B	50.104	0.000469599	3.32827	0.369444	0.0778962	0.144475	0.94541
SW	bi	rs43274	1D	101.203	0.000479365	3.31933	0.147222	0.0778962	0.144258	0.94541
SW	bi	rs43275	1D	101.203	0.000479365	3.31933	0.147222	0.0778962	0.144258	0.94541
SW	bi	rs39065	7A	70.767	0.000513272	3.28965	0.0722222	0.0778962	0.14354	0.94541
SW	bi	rs14603	2D	82.753	0.000533803	3.27262	0.291667	0.0778962	0.143129	0.94541
SW	bi	rs58206	3B	25.038	0.000546376	3.26251	0.316667	0.0778962	0.142885	0.94541
SW	bi	rs58207	3B	25.038	0.000546376	3.26251	0.316667	0.0778962	0.142885	0.94541
SW	bi	rs18886	4A	110.042	0.000550339	3.25937	0.0972222	0.0778962	0.142809	0.94541
SW	bi	rs17007	1D	101.203	0.000631028	3.19995	0.155556	0.0778962	0.141377	0.94541
SW	bi	rs8307	6B	49.5355	0.000638202	3.19504	0.169444	0.0778962	0.141259	0.94541
SW	bi	rs9718	3B	26.175	0.000647417	3.18882	0.277778	0.0778962	0.141109	0.94541
SW	bi	rs43730	3B	42.114	0.000652488	3.18543	0.216667	0.0778962	0.141027	0.94541
SW	bi	rs43702	6B	1.137	0.000654684	3.18397	0.0666667	0.0778962	0.140992	0.94541
SW	bi	rs5010	1D	47.767	0.000710204	3.14862	0.177778	0.0778962	0.140143	0.94541
SW	bi	rs5011	1D	47.767	0.000710204	3.14862	0.177778	0.0778962	0.140143	0.94541
SW	bi	rs59437	3B	43.251	0.000774299	3.11109	0.208333	0.0778962	0.139243	0.94541
SW	bi	rs6234	2D	32.907	0.000778842	3.10855	0.0638889	0.0778962	0.139182	0.94541
SW	bi	rs6235	2D	32.907	0.000778842	3.10855	0.0638889	0.0778962	0.139182	0.94541
SW	bi	rs15855	6B	48.967	0.000787346	3.10383	0.186111	0.0778962	0.139069	0.94541
SW	bi	rs32149	3B	19.353	0.000798225	3.09787	0.197222	0.0778962	0.138926	0.94541
SW	bi	rs30031	4A	111.179	0.000815288	3.08869	0.213889	0.0778962	0.138706	0.94541
SW	bi	rs32985	5B	34.791	0.000818213	3.08713	0.177778	0.0778962	0.138669	0.94541
SW	bi	rs32987	5B	34.791	0.000818213	3.08713	0.177778	0.0778962	0.138669	0.94541
SW	bi	rs32986	5B	34.791	0.000818213	3.08713	0.177778	0.0778962	0.138669	0.94541
SW	bi	rs338	3B	42.114	0.000867705	3.06163	0.208333	0.0778962	0.138059	0.94541
SW	bi	rs32148	3B	19.353	0.000886796	3.05218	0.194444	0.0778962	0.137833	0.94541
SW	bi	rs52806	7A	70.767	0.00090586	3.04294	0.130556	0.0778962	0.137612	0.94541
SW	bi	rs45339	4A	146.426	0.000917983	3.03717	0.0972222	0.0778962	0.137474	0.94541
SW	bi	rs15495	7D	65.1175	0.000924027	3.03432	0.308333	0.0778962	0.137406	0.94541
SW	bi	rs33424	6B	50.104	0.000957723	3.01876	0.383333	0.0778962	0.137035	0.94541
SW	bi	rs23447	6B	48.967	0.000961459	3.01707	0.166667	0.0778962	0.136995	0.94541
SW	HMRPGV	rs24510	3B	47.798	6.23958e-06	5.20484	0.125	0.287707	0.375596	0.239282
SW	HMRPGV	rs62301	4A	112.315	6.30244e-05	4.20049	0.0583333	0.287707	0.355757	0.997635
SW	HMRPGV	rs55366	1D	65.957	0.00021877	3.66001	0.0805556	0.287707	0.345386	0.997635
SW	HMRPGV	rs924	2D	85.027	0.000261992	3.58171	0.0888889	0.287707	0.343903	0.997635
SW	HMRPGV	rs23331	3B	44.388	0.000262066	3.58159	0.316667	0.287707	0.343901	0.997635
SW	HMRPGV	rs23332	3B	44.388	0.000262066	3.58159	0.316667	0.287707	0.343901	0.997635
SW	HMRPGV	rs14079	7B	112.867	0.000287801	3.54091	0.0833333	0.287707	0.343132	0.997635
SW	HMRPGV	rs40735	6A	25.146	0.00031933	3.49576	0.475	0.287707	0.34228	0.997635
SW	HMRPGV	rs40736	6A	25.146	0.00031933	3.49576	0.475	0.287707	0.34228	0.997635
SW	HMRPGV	rs10347	3B	31.882	0.000369453	3.43244	0.144444	0.287707	0.341089	0.997635
SW	HMRPGV	rs6901	1A	77.486	0.000397534	3.40063	0.227778	0.287707	0.340491	0.997635
SW	HMRPGV	rs44850	1D	40.946	0.000427282	3.36929	0.327778	0.287707	0.339904	0.997635
SW	HMRPGV	rs5021	1B	58.08	0.000444655	3.35198	0.0694444	0.287707	0.33958	0.997635
SW	HMRPGV	rs27075	7A	103.176	0.000445709	3.35095	0.497222	0.287707	0.33956	0.997635
SW	HMRPGV	rs27076	7A	103.176	0.000445709	3.35095	0.497222	0.287707	0.33956	0.997635
SW	HMRPGV	rs13277	6A	55.893	0.000526633	3.27849	0.275	0.287707	0.338206	0.997635
SW	HMRPGV	rs21361	3D	37.736	0.000604475	3.21862	0.138889	0.287707	0.33709	0.997635
SW	HMRPGV	rs5823	4A	9.109	0.000701925	3.15371	0.1	0.287707	0.335884	0.997635
SW	HMRPGV	rs30312	1B	21.612	0.000816651	3.08796	0.208333	0.287707	0.334667	0.997635
SW	HMRPGV	rs10398	2B	103.538	0.000937502	3.02803	0.238889	0.287707	0.33356	0.997635
SW	HMRPGV	rs24423	1B	47.847	0.000992811	3.00313	0.158333	0.287707	0.333101	0.997635
SW	MASI	rs20528	6A	55.893	4.45102e-05	4.35154	0.169444	0.0362047	0.132258	0.995836
SW	MASI	rs20748	6A	55.893	7.19444e-05	4.143	0.169444	0.0362047	0.126776	0.995836
SW	MASI	rs42716	7A	10.479	8.57629e-05	4.0667	0.0972222	0.0362047	0.124781	0.995836
SW	MASI	rs50423	4A	62.152	0.000172765	3.76254	0.0888889	0.0362047	0.116889	0.995836
SW	MASI	rs7147	4A	111.179	0.00033019	3.48124	0.363889	0.0362047	0.109678	0.995836
SW	MASI	rs41238	Unknown	NA	0.000418508	3.3783	0.122222	0.0362047	0.107061	0.995836
SW	MASI	rs50215	7B	94.66	0.00061807	3.20896	0.269444	0.0362047	0.102782	0.995836
SW	MASI	rs50214	7B	94.66	0.00066038	3.18021	0.272222	0.0362047	0.102059	0.995836
SW	MASI	rs23255	5B	38.769	0.000821086	3.08561	0.252778	0.0362047	0.0996872	0.995836
SW	MASI	rs13277	6A	55.893	0.000863372	3.0638	0.275	0.0362047	0.0991418	0.995836
SW	MASI	rs1733	3D	115.075	0.000892451	3.04942	0.108333	0.0362047	0.0987825	0.995836
SW	MASI	rs9114	3D	115.075	0.000900948	3.0453	0.105556	0.0362047	0.0986797	0.995836
SW	MASI	rs35884	1B	75.148	0.000923716	3.03446	0.130556	0.0362047	0.0984091	0.995836
SW	MASI	rs9080	5B	38.769	0.000938033	3.02778	0.236111	0.0362047	0.0982425	0.995836
SW	MASI	rs6531	3D	114.507	0.000955143	3.01993	0.105556	0.0362047	0.0980467	0.995836
SW	WAASBY	rs24133	3A	43.437	2.5139e-05	4.59965	0.366667	0.181063	0.268269	0.964056
SW	WAASBY	rs13582	6B	84.219	7.99577e-05	4.09714	0.369444	0.181063	0.257002	0.966762
SW	WAASBY	rs27586	2D	58.883	0.000108551	3.96437	0.0638889	0.181063	0.254061	0.966762
SW	WAASBY	rs1190	3A	41.163	0.000125886	3.90002	0.452778	0.181063	0.252642	0.966762
SW	WAASBY	rs9698	4B	58.338	0.000178282	3.74889	0.144444	0.181063	0.249322	0.966762
SW	WAASBY	rs59620	3A	57.08	0.000184474	3.73407	0.263889	0.181063	0.248997	0.966762
SW	WAASBY	rs29309	5D	64.92	0.000264943	3.57685	0.0833333	0.181063	0.245568	0.966762
SW	WAASBY	rs22297	2A	92.517	0.000367509	3.43473	0.0916667	0.181063	0.242487	0.966762
SW	WAASBY	rs59621	3A	57.08	0.000400192	3.39773	0.288889	0.181063	0.241689	0.966762
SW	WAASBY	rs57429	2A	92.517	0.000410844	3.38632	0.141667	0.181063	0.241443	0.966762
SW	WAASBY	rs55763	2A	11.39	0.000511446	3.2912	0.183333	0.181063	0.239396	0.966762
SW	WAASBY	rs24865	2D	58.883	0.000529056	3.2765	0.0722222	0.181063	0.239081	0.966762
SW	WAASBY	rs24866	2D	58.883	0.000529056	3.2765	0.0722222	0.181063	0.239081	0.966762
SW	WAASBY	rs7951	3B	78.498	0.000544942	3.26365	0.147222	0.181063	0.238805	0.966762
SW	WAASBY	rs21286	6B	68.865	0.000581735	3.23527	0.222222	0.181063	0.238197	0.966762
SW	WAASBY	rs10679	2A	92.517	0.000587647	3.23088	0.105556	0.181063	0.238103	0.966762
SW	WAASBY	rs16845	7A	99.196	0.000601201	3.22098	0.483333	0.181063	0.237891	0.966762
SW	WAASBY	rs60147	3B	21.628	0.000648243	3.18826	0.227778	0.181063	0.237192	0.966762
SW	WAASBY	rs30477	2D	11.368	0.000675848	3.17015	0.475	0.181063	0.236805	0.966762
SW	WAASBY	rs30478	2D	11.368	0.000675848	3.17015	0.475	0.181063	0.236805	0.966762
SW	WAASBY	rs24134	3A	43.437	0.000723357	3.14065	0.347222	0.181063	0.236176	0.966762
SW	WAASBY	rs57106	2A	92.517	0.00075366	3.12282	0.138889	0.181063	0.235796	0.966762
SW	WAASBY	rs58819	2D	58.883	0.000818151	3.08717	0.0694444	0.181063	0.235037	0.966762
SW	WAASBY	rs59777	2D	58.883	0.000818151	3.08717	0.0694444	0.181063	0.235037	0.966762
SW	WAASBY	rs16202	3A	57.08	0.000864792	3.06309	0.302778	0.181063	0.234526	0.966762
SW	WAASBY	rs30775	2D	10.7995	0.000947758	3.0233	0.377778	0.181063	0.233682	0.966762
SW	WAASBY	rs36670	2D	10.7995	0.000949598	3.02246	0.394444	0.181063	0.233664	0.966762
SW	WAASBY	rs34122	2D	10.7995	0.000966399	3.01484	0.333333	0.181063	0.233503	0.966762
SW	Wi	rs20528	6A	55.893	2.90861e-06	5.53631	0.169444	-0.00391119	0.129405	0.111542
SW	Wi	rs20748	6A	55.893	6.47413e-06	5.18882	0.169444	-0.00391119	0.119507	0.124138
SW	Wi	rs42716	7A	10.479	4.44276e-05	4.35235	0.0972222	-0.00391119	0.096162	0.547307
SW	Wi	rs50423	4A	62.152	5.7087e-05	4.24346	0.0888889	-0.00391119	0.0931749	0.547307
SW	Wi	rs41238	Unknown	NA	0.000229748	3.63875	0.122222	-0.00391119	0.0768147	0.98584
SW	Wi	rs9180	3B	46.662	0.000401333	3.39649	0.111111	-0.00391119	0.0703749	0.98584
SW	Wi	rs15871	6A	55.893	0.000432317	3.3642	0.177778	-0.00391119	0.0695216	0.98584
SW	Wi	rs24372	1B	58.08	0.000441279	3.35529	0.452778	-0.00391119	0.0692864	0.98584
SW	Wi	rs24371	1B	58.08	0.000441279	3.35529	0.452778	-0.00391119	0.0692864	0.98584
SW	Wi	rs7147	4A	111.179	0.000462861	3.33455	0.363889	-0.00391119	0.0687393	0.98584
SW	Wi	rs9114	3D	115.075	0.000472301	3.32578	0.105556	-0.00391119	0.0685082	0.98584
SW	Wi	rs6531	3D	114.507	0.000475843	3.32254	0.105556	-0.00391119	0.0684227	0.98584
SW	Wi	rs21023	7B	51.193	0.000487616	3.31192	0.138889	-0.00391119	0.068143	0.98584
SW	Wi	rs27976	6B	47.831	0.000516408	3.28701	0.497222	-0.00391119	0.0674871	0.98584
SW	Wi	rs23119	1B	58.08	0.00056795	3.24569	0.483333	-0.00391119	0.0664012	0.98584
SW	Wi	rs43629	6B	46.694	0.000591563	3.228	0.0861111	-0.00391119	0.0659368	0.98584
SW	Wi	rs1733	3D	115.075	0.000634023	3.1979	0.108333	-0.00391119	0.0651475	0.98584
SW	Wi	rs15670	6B	96.735	0.000667868	3.17531	0.422222	-0.00391119	0.0645561	0.98584
SW	Wi	rs16545	7A	10.479	0.000683973	3.16496	0.144444	-0.00391119	0.0642853	0.98584
SW	Wi	rs21107	7B	51.193	0.000694939	3.15805	0.133333	-0.00391119	0.0641046	0.98584
SW	Wi	rs21681	6A	55.893	0.000705656	3.15141	0.255556	-0.00391119	0.0639309	0.98584
SW	Wi	rs21682	6A	55.893	0.000705656	3.15141	0.255556	-0.00391119	0.0639309	0.98584
SW	Wi	rs35884	1B	75.148	0.00071251	3.14721	0.130556	-0.00391119	0.0638211	0.98584
SW	Wi	rs16116	6B	47.831	0.000756389	3.12125	0.316667	-0.00391119	0.0631432	0.98584
SW	Wi	rs16117	6B	47.831	0.000756389	3.12125	0.316667	-0.00391119	0.0631432	0.98584
SW	Wi	rs21065	7B	51.193	0.000815184	3.08874	0.138889	-0.00391119	0.0622952	0.98584
SW	Wi	rs2281	6A	55.893	0.00085727	3.06688	0.177778	-0.00391119	0.0617257	0.98584
SW	Wi	rs13277	6A	55.893	0.000866426	3.06227	0.275	-0.00391119	0.0616056	0.98584
SW	Wi	rs16202	3A	57.08	0.000953484	3.02069	0.302778	-0.00391119	0.0605244	0.98584
SW	Wi	rs33901	7B	51.193	0.000968673	3.01382	0.0777778	-0.00391119	0.0603462	0.98584
SW	Wi	rs62714	3D	115.075	0.000995972	3.00175	0.119444	-0.00391119	0.0600328	0.98584
SW	Wi	rs62713	3D	115.075	0.000995972	3.00175	0.119444	-0.00391119	0.0600328	0.98584
SW	YSI	rs12852	7A	111.704	5.49754e-05	4.25983	0.236111	0.102171	0.189399	0.999975
SW	YSI	rs57405	7A	111.704	6.10642e-05	4.21421	0.25	0.102171	0.188282	0.999975
SW	YSI	rs63000	3B	41.546	0.000136577	3.86462	0.0805556	0.102171	0.17979	0.999975
SW	YSI	rs56382	7A	111.704	0.000173041	3.76185	0.225	0.102171	0.177316	0.999975
SW	YSI	rs22297	2A	92.517	0.000208343	3.68122	0.0916667	0.102171	0.175382	0.999975
SW	YSI	rs30464	2B	59.184	0.000214727	3.66811	0.283333	0.102171	0.175069	0.999975
SW	YSI	rs37965	7A	111.704	0.000237628	3.6241	0.225	0.102171	0.174017	0.999975
SW	YSI	rs20982	2A	59.228	0.000283309	3.54774	0.347222	0.102171	0.172196	0.999975
SW	YSI	rs30463	2B	59.184	0.000311341	3.50676	0.294444	0.102171	0.171221	0.999975
SW	YSI	rs49461	7B	117.414	0.000354522	3.45036	0.108333	0.102171	0.169882	0.999975
SW	YSI	rs49462	7B	117.414	0.000354522	3.45036	0.108333	0.102171	0.169882	0.999975
SW	YSI	rs32024	6B	92.187	0.000402765	3.39495	0.205556	0.102171	0.168571	0.999975
SW	YSI	rs23069	2B	56.91	0.000579274	3.23712	0.277778	0.102171	0.164852	0.999975
SW	YSI	rs23067	2B	56.91	0.000579274	3.23712	0.277778	0.102171	0.164852	0.999975
SW	YSI	rs23068	2B	56.91	0.000579274	3.23712	0.277778	0.102171	0.164852	0.999975
SW	YSI	rs63903	7A	111.704	0.000626683	3.20295	0.238889	0.102171	0.164051	0.999975
SW	YSI	rs1026	2A	59.228	0.000667751	3.17539	0.375	0.102171	0.163405	0.999975
SW	YSI	rs50290	7B	78.488	0.000695659	3.1576	0.113889	0.102171	0.162989	0.999975
SW	YSI	rs22130	7B	51.193	0.0007281	3.13781	0.0666667	0.102171	0.162526	0.999975
SW	YSI	rs8428	7D	136.908	0.000777806	3.10913	0.419444	0.102171	0.161857	0.999975
SW	YSI	rs39120	2A	92.517	0.00087741	3.0568	0.180556	0.102171	0.160637	0.999975
SW	YSI	rs7186	1B	55.806	0.000908599	3.04163	0.155556	0.102171	0.160284	0.999975
SW	YSI	rs19373	2B	59.184	0.000930302	3.03138	0.311111	0.102171	0.160046	0.999975
SW	YSI	rs63791	7B	60.291	0.000974235	3.01134	0.211111	0.102171	0.15958	0.999975
SW	YSI	rs43413	1B	55.806	0.000986482	3.00591	0.358333	0.102171	0.159454	0.999975
PH	Mean	rs21778	5B	137.945	0.000244567	3.6116	0.452778	0.0398789	0.11639	0.984446
PH	Mean	rs22297	2A	92.517	0.000252291	3.5981	0.0916667	0.0398789	0.116046	0.984446
PH	Mean	rs27073	7B	118.551	0.000273304	3.56335	0.102778	0.0398789	0.11516	0.984446
PH	Mean	rs6381	2A	92.517	0.000432862	3.36365	0.0972222	0.0398789	0.110095	0.984446
PH	Mean	rs41882	1A	51.334	0.000435226	3.36129	0.2	0.0398789	0.110035	0.984446
PH	Mean	rs45065	1D	75.051	0.000527795	3.27753	0.197222	0.0398789	0.107925	0.984446
PH	Mean	rs45064	1D	75.051	0.000527795	3.27753	0.197222	0.0398789	0.107925	0.984446
PH	ASV	rs25412	1A	19.439	7.79818e-07	6.10801	0.0777778	0.0315893	0.176138	0.0299052
PH	ASV	rs55176	3D	113.939	0.000195926	3.70791	0.102778	0.0315893	0.111246	0.998959
PH	ASV	rs55175	3D	113.939	0.000199093	3.70094	0.105556	0.0315893	0.111066	0.998959
PH	ASV	rs10746	3D	92.335	0.000213272	3.67107	0.363889	0.0315893	0.110294	0.998959
PH	ASV	rs44061	3D	115.075	0.000482606	3.31641	0.0944444	0.0315893	0.101209	0.998959
PH	ASV	rs9114	3D	115.075	0.000492969	3.30718	0.105556	0.0315893	0.100975	0.998959
PH	ASV	rs6531	3D	114.507	0.000600213	3.22169	0.105556	0.0315893	0.0988078	0.998959
PH	ASV	rs8761	7A	69.63	0.000768781	3.1142	0.241667	0.0315893	0.0960948	0.998959
PH	ASV	rs11584	3B	48.935	0.000775422	3.11046	0.0833333	0.0315893	0.0960008	0.998959
PH	ASV	rs31040	6B	91.05	0.000778952	3.10849	0.497222	0.0315893	0.0959512	0.998959
PH	ASV	rs37148	3B	42.114	0.000887726	3.05172	0.305556	0.0315893	0.0945246	0.998959
PH	ASV	rs4597	4A	61.015	0.00089776	3.04684	0.491667	0.0315893	0.0944021	0.998959
PH	ASV	rs31039	6B	91.05	0.000966822	3.01465	0.483333	0.0315893	0.0935952	0.998959
PH	ASV	rs58667	1A	77.486	0.000976996	3.01011	0.175	0.0315893	0.0934813	0.998959
PH	bi	rs38120	3D	0.5685	0.000174676	3.75777	0.122222	0.0107756	0.0934623	0.999571
PH	bi	rs40926	3D	0	0.000283075	3.5481	0.191667	0.0107756	0.0879382	0.999571
PH	bi	rs38105	3B	41.546	0.000567762	3.24583	0.35	0.0107756	0.080063	0.999571
PH	bi	rs52172	3D	0	0.000589159	3.22977	0.186111	0.0107756	0.0796474	0.999571
PH	bi	rs38334	3D	0	0.000616031	3.2104	0.263889	0.0107756	0.0791468	0.999571
PH	bi	rs38335	3D	0	0.000616031	3.2104	0.263889	0.0107756	0.0791468	0.999571
PH	bi	rs40927	3D	0	0.000761101	3.11856	0.183333	0.0107756	0.0767796	0.999571
PH	bi	rs48829	3B	26.175	0.000781396	3.10713	0.436111	0.0107756	0.0764858	0.999571
PH	bi	rs35304	3D	0	0.000834985	3.07832	0.191667	0.0107756	0.0757458	0.999571
PH	HMRPGV	rs21778	5B	137.945	0.000200547	3.69778	0.452778	0.0534367	0.13104	0.980664
PH	HMRPGV	rs21557	2B	59.184	0.0002728	3.56416	0.488889	0.0534367	0.127675	0.980664
PH	HMRPGV	rs4295	6A	55.893	0.00050329	3.29818	0.466667	0.0534367	0.121034	0.980664
PH	HMRPGV	rs45064	1D	75.051	0.000544051	3.26436	0.197222	0.0534367	0.120195	0.980664
PH	HMRPGV	rs45065	1D	75.051	0.000544051	3.26436	0.197222	0.0534367	0.120195	0.980664
PH	HMRPGV	rs59953	7B	51.193	0.000659505	3.18078	0.45	0.0534367	0.118128	0.980664
PH	HMRPGV	rs59954	7B	51.193	0.000659505	3.18078	0.45	0.0534367	0.118128	0.980664
PH	HMRPGV	rs24988	5B	108.781	0.000837849	3.07683	0.169444	0.0534367	0.115568	0.980664
PH	HMRPGV	rs7426	5D	170.702	0.000845003	3.07314	0.222222	0.0534367	0.115478	0.980664
PH	HMRPGV	rs7427	5D	170.702	0.000845003	3.07314	0.222222	0.0534367	0.115478	0.980664
PH	HMRPGV	rs41882	1A	51.334	0.00094048	3.02665	0.2	0.0534367	0.114338	0.980664
PH	HMRPGV	rs27073	7B	118.551	0.0009649	3.01552	0.102778	0.0534367	0.114065	0.980664
PH	MASI	rs25412	1A	19.439	7.78605e-07	6.10868	0.0777778	0.0315854	0.176154	0.0298587
PH	MASI	rs55176	3D	113.939	0.000195583	3.70867	0.102778	0.0315854	0.111262	0.999148
PH	MASI	rs55175	3D	113.939	0.000198741	3.70171	0.105556	0.0315854	0.111082	0.999148
PH	MASI	rs10746	3D	92.335	0.000213343	3.67092	0.363889	0.0315854	0.110287	0.999148
PH	MASI	rs44061	3D	115.075	0.000481963	3.31699	0.0944444	0.0315854	0.101221	0.999148
PH	MASI	rs9114	3D	115.075	0.000492229	3.30783	0.105556	0.0315854	0.100988	0.999148
PH	MASI	rs6531	3D	114.507	0.000599263	3.22238	0.105556	0.0315854	0.0988215	0.999148
PH	MASI	rs8761	7A	69.63	0.000768799	3.11419	0.241667	0.0315854	0.0960909	0.999148
PH	MASI	rs11584	3B	48.935	0.000776155	3.11005	0.0833333	0.0315854	0.0959868	0.999148
PH	MASI	rs31040	6B	91.05	0.000778907	3.10851	0.497222	0.0315854	0.0959481	0.999148
PH	MASI	rs37148	3B	42.114	0.000887526	3.05182	0.305556	0.0315854	0.0945233	0.999148
PH	MASI	rs4597	4A	61.015	0.000897656	3.04689	0.491667	0.0315854	0.0943996	0.999148
PH	MASI	rs31039	6B	91.05	0.000967295	3.01444	0.483333	0.0315854	0.0935862	0.999148
PH	MASI	rs58667	1A	77.486	0.00097668	3.01025	0.175	0.0315854	0.0934811	0.999148
PH	WAASBY	rs25412	1A	19.439	0.000372077	3.42937	0.0777778	0.0108428	0.0848943	0.999961
PH	WAASBY	rs4599	Unknown	NA	0.000473672	3.32452	0.191667	0.0108428	0.0821652	0.999961
PH	WAASBY	rs4598	Unknown	NA	0.000473672	3.32452	0.191667	0.0108428	0.0821652	0.999961
PH	WAASBY	rs4600	Unknown	NA	0.000473672	3.32452	0.191667	0.0108428	0.0821652	0.999961
PH	WAASBY	rs1694	1D	42.717	0.000480327	3.31846	0.386111	0.0108428	0.0820079	0.999961
PH	WAASBY	rs42607	4A	147.563	0.000754479	3.12235	0.216667	0.0108428	0.07694	0.999961
PH	WAASBY	rs1470	1D	42.717	0.000773936	3.11129	0.427778	0.0108428	0.0766556	0.999961
PH	WAASBY	rs60747	1D	43.537	0.000792943	3.10076	0.480556	0.0108428	0.0763848	0.999961
PH	WAASBY	rs39419	1D	42.717	0.000858992	3.06601	0.452778	0.0108428	0.0754928	0.999961
PH	WAASBY	rs23651	1D	42.717	0.000875458	3.05776	0.461111	0.0108428	0.0752813	0.999961
PH	WAASBY	rs63711	1D	41.8315	0.000883771	3.05366	0.333333	0.0108428	0.075176	0.999961
PH	WAASBY	rs11584	3B	48.935	0.0008929	3.0492	0.0833333	0.0108428	0.0750616	0.999961
PH	WAASBY	rs47104	6A	10.247	0.000978468	3.00945	0.25	0.0108428	0.074044	0.999961
PH	Wi	rs7784	2B	62.594	8.72709e-05	4.05913	0.0694444	0.0607527	0.14688	0.824126
PH	Wi	rs8819	7B	52.33	0.000102845	3.98782	0.0805556	0.0607527	0.145069	0.824126
PH	Wi	rs48012	4A	111.179	0.000113272	3.94588	0.133333	0.0607527	0.144007	0.824126
PH	Wi	rs4737	6B	48.967	0.000121624	3.91498	0.133333	0.0607527	0.143225	0.824126
PH	Wi	rs11603	2A	58.66	0.000174513	3.75817	0.375	0.0607527	0.139272	0.824126
PH	Wi	rs61659	4D	54.756	0.000200602	3.69767	0.463889	0.0607527	0.137754	0.824126
PH	Wi	rs9223	7D	83.31	0.000211557	3.67457	0.105556	0.0607527	0.137175	0.824126
PH	Wi	rs9224	7D	83.31	0.000211557	3.67457	0.105556	0.0607527	0.137175	0.824126
PH	Wi	rs18088	6B	48.967	0.000217187	3.66317	0.155556	0.0607527	0.13689	0.824126
PH	Wi	rs47028	6D	48.941	0.000230403	3.63751	0.147222	0.0607527	0.136248	0.824126
PH	Wi	rs36044	2A	58.66	0.000243455	3.61358	0.394444	0.0607527	0.13565	0.824126
PH	Wi	rs46396	5B	62.719	0.000257882	3.58858	0.183333	0.0607527	0.135026	0.824126
PH	Wi	rs48011	4A	111.179	0.000328211	3.48385	0.130556	0.0607527	0.132419	0.939593
PH	Wi	rs55273	3B	109.97	0.000367516	3.43472	0.308333	0.0607527	0.1312	0.939593
PH	Wi	rs55274	3B	109.97	0.000367516	3.43472	0.308333	0.0607527	0.1312	0.939593
PH	Wi	rs2063	6B	92.187	0.00042867	3.36788	0.0944444	0.0607527	0.129546	0.999768
PH	Wi	rs43806	6B	47.831	0.000576424	3.23926	0.0972222	0.0607527	0.126378	0.999768
PH	Wi	rs43805	6B	47.831	0.000576424	3.23926	0.0972222	0.0607527	0.126378	0.999768
PH	Wi	rs42992	4A	111.179	0.000717571	3.14414	0.0805556	0.0607527	0.124047	0.999768
PH	Wi	rs42993	4A	111.179	0.000717571	3.14414	0.0805556	0.0607527	0.124047	0.999768
PH	Wi	rs10705	3B	79.635	0.000720865	3.14215	0.105556	0.0607527	0.123998	0.999768
PH	Wi	rs48992	1A	39.962	0.000902827	3.0444	0.102778	0.0607527	0.121614	0.999768
PH	Wi	rs18181	2A	59.228	0.00090689	3.04245	0.402778	0.0607527	0.121567	0.999768
PH	Wi	rs31972	4A	111.179	0.000913123	3.03947	0.122222	0.0607527	0.121495	0.999768
PH	YSI	rs22297	2A	92.517	0.000378837	3.42155	0.0916667	0.0224465	0.0954276	0.999964
PH	YSI	rs21778	5B	137.945	0.000401373	3.39645	0.452778	0.0224465	0.0947811	0.999964
PH	YSI	rs6381	2A	92.517	0.000543497	3.2648	0.0972222	0.0224465	0.0914017	0.999964
PH	YSI	rs46393	6B	48.967	0.000649961	3.18711	0.105556	0.0224465	0.089417	0.999964
PH	YSI	rs14284	6A	50.208	0.00065701	3.18243	0.358333	0.0224465	0.0892976	0.999964
PH	YSI	rs14285	6A	50.208	0.00065701	3.18243	0.358333	0.0224465	0.0892976	0.999964
PH	YSI	rs47104	6A	10.247	0.000736608	3.13276	0.25	0.0224465	0.088033	0.999964

## Sheet: Total
Trait	Index	SNP	Chromosome	Position	P.value	-log P.value	maf	Rsquare.of.Model.without.SNP	Rsquare.of.Model.with.SNP	FDR_Adjusted_P-values
GY	Mean	rs50041	4B	58.338	4.16824e-05	4.38005	0.310861	0.274305	0.322255	0.644459
GY	Mean	rs5823	4A	9.109	4.82108e-05	4.31686	0.076779	0.274305	0.321442	0.644459
GY	Mean	rs43254	6A	55.893	5.36652e-05	4.27031	0.35206	0.274305	0.320844	0.644459
GY	Mean	rs2321	6A	55.893	6.86287e-05	4.16349	0.359551	0.274305	0.319475	0.644459
GY	Mean	rs1914	6A	55.893	7.66591e-05	4.11544	0.385768	0.274305	0.31886	0.644459
GY	Mean	rs54352	6A	55.893	0.000112337	3.94948	0.297753	0.274305	0.316744	0.644459
GY	Mean	rs43306	6A	55.893	0.000129034	3.8893	0.359551	0.274305	0.31598	0.644459
GY	Mean	rs21682	6A	55.893	0.000143052	3.8445	0.305243	0.274305	0.315412	0.644459
GY	Mean	rs21681	6A	55.893	0.000143052	3.8445	0.305243	0.274305	0.315412	0.644459
GY	Mean	rs9954	6A	55.893	0.000148336	3.82875	0.378277	0.274305	0.315212	0.644459
GY	Mean	rs44712	7D	44.602	0.000207413	3.68316	0.102996	0.274305	0.313373	0.713616
GY	Mean	rs16546	4B	58.338	0.000211131	3.67545	0.121723	0.274305	0.313276	0.713616
GY	Mean	rs63793	1B	75.7165	0.000231021	3.63635	0.159176	0.274305	0.312783	0.713616
GY	Mean	rs21205	6A	55.893	0.000246967	3.60736	0.359551	0.274305	0.312419	0.713616
GY	Mean	rs37980	7D	44.602	0.000272355	3.56486	0.11236	0.274305	0.311885	0.713616
GY	Mean	rs42693	6D	42.119	0.000279354	3.55385	0.205993	0.274305	0.311747	0.713616
GY	Mean	rs39906	7D	44.602	0.000330172	3.48126	0.108614	0.274305	0.310837	0.713616
GY	Mean	rs7797	7D	44.602	0.000337145	3.47218	0.102996	0.274305	0.310723	0.713616
GY	Mean	rs8028	1B	61.494	0.000353915	3.4511	0.340824	0.274305	0.31046	0.713616
GY	Mean	rs9953	6A	55.893	0.000366766	3.43561	0.353933	0.274305	0.310266	0.713616
GY	Mean	rs63958	7D	44.602	0.000366928	3.43542	0.104869	0.274305	0.310264	0.713616
GY	Mean	rs55672	7D	44.602	0.000382451	3.41742	0.11236	0.274305	0.310039	0.713616
GY	Mean	rs139	7D	44.602	0.000392694	3.40595	0.101124	0.274305	0.309896	0.713616
GY	Mean	rs63795	1B	75.7165	0.000409809	3.38742	0.170412	0.274305	0.309664	0.713616
GY	Mean	rs59783	5D	168.429	0.000410634	3.38654	0.0992509	0.274305	0.309653	0.713616
GY	Mean	rs55671	7D	44.602	0.000446683	3.35	0.117978	0.274305	0.309198	0.721952
GY	Mean	rs45812	4B	58.338	0.000448665	3.34808	0.104869	0.274305	0.309174	0.721952
GY	Mean	rs31591	7D	44.602	0.000474381	3.32387	0.110487	0.274305	0.308873	0.731747
GY	Mean	rs17406	6A	55.893	0.000499949	3.30107	0.47191	0.274305	0.308589	0.731747
GY	Mean	rs10875	4B	56.065	0.000554701	3.25594	0.162921	0.274305	0.308028	0.731747
GY	Mean	rs23213	4B	50.376	0.000559896	3.25189	0.473783	0.274305	0.307978	0.731747
GY	Mean	rs21361	3D	37.736	0.000577528	3.23843	0.129213	0.274305	0.307811	0.731747
GY	Mean	rs4288	6A	55.893	0.00059622	3.22459	0.455056	0.274305	0.307639	0.731747
GY	Mean	rs35904	7D	44.602	0.000597306	3.2238	0.110487	0.274305	0.30763	0.731747
GY	Mean	rs22194	3B	40.978	0.000616461	3.21009	0.355805	0.274305	0.30746	0.731747
GY	Mean	rs38640	7D	44.602	0.000643737	3.19129	0.11236	0.274305	0.307227	0.731747
GY	Mean	rs38641	7D	44.602	0.000643737	3.19129	0.11236	0.274305	0.307227	0.731747
GY	Mean	rs21650	6A	55.893	0.000667588	3.17549	0.297753	0.274305	0.307031	0.731747
GY	Mean	rs55249	6A	55.893	0.000699951	3.15493	0.363296	0.274305	0.306777	0.731747
GY	Mean	rs25596	4B	58.338	0.000700986	3.15429	0.116105	0.274305	0.306769	0.731747
GY	Mean	rs51479	3B	56.892	0.000735144	3.13363	0.38015	0.274305	0.306514	0.731747
GY	Mean	rs37670	6A	55.893	0.000756357	3.12127	0.308989	0.274305	0.306361	0.731747
GY	Mean	rs49977	4B	56.065	0.000776187	3.11003	0.138577	0.274305	0.306222	0.731747
GY	Mean	rs42588	7D	44.602	0.00077701	3.10957	0.114232	0.274305	0.306217	0.731747
GY	Mean	rs25566	6A	55.893	0.000799169	3.09736	0.340824	0.274305	0.306066	0.731747
GY	Mean	rs39152	Unknown	NA	0.000806182	3.09357	0.0861423	0.274305	0.306019	0.731747
GY	Mean	rs26311	6A	55.893	0.000814842	3.08893	0.367041	0.274305	0.305962	0.731747
GY	Mean	rs55953	5A	9.093	0.000819073	3.08668	0.417603	0.274305	0.305934	0.731747
GY	Mean	rs37662	6A	55.893	0.000833225	3.07924	0.294007	0.274305	0.305843	0.731747
GY	Mean	rs52846	6A	55.893	0.000870281	3.06034	0.157303	0.274305	0.30561	0.731747
GY	Mean	rs23354	6A	55.893	0.000886064	3.05254	0.305243	0.274305	0.305514	0.731747
GY	Mean	rs37983	6A	55.893	0.000892662	3.04931	0.194757	0.274305	0.305474	0.731747
GY	Mean	rs37984	6A	55.893	0.000892662	3.04931	0.194757	0.274305	0.305474	0.731747
GY	Mean	rs11512	6A	50.208	0.000975112	3.01095	0.140449	0.274305	0.305002	0.758582
GY	Mean	rs24960	6A	55.893	0.000988411	3.00506	0.344569	0.274305	0.30493	0.758582
GY	ASV	rs52847	4A	62.152	0.00021885	3.65985	0.0599251	0.0566722	0.107073	0.999106
GY	ASV	rs62316	4A	57.601	0.000345772	3.46121	0.168539	0.0566722	0.103832	0.999106
GY	ASV	rs62317	4A	57.601	0.000345772	3.46121	0.168539	0.0566722	0.103832	0.999106
GY	ASV	rs18391	2B	55.773	0.00040323	3.39445	0.456929	0.0566722	0.102748	0.999106
GY	ASV	rs18392	2B	55.773	0.00040323	3.39445	0.456929	0.0566722	0.102748	0.999106
GY	ASV	rs18390	2B	55.773	0.00040323	3.39445	0.456929	0.0566722	0.102748	0.999106
GY	ASV	rs24414	5B	38.769	0.000466967	3.33071	0.0955056	0.0566722	0.101716	0.999106
GY	ASV	rs24413	5B	38.769	0.000466967	3.33071	0.0955056	0.0566722	0.101716	0.999106
GY	ASV	rs50868	1A	45.6495	0.000534114	3.27237	0.485019	0.0566722	0.100773	0.999106
GY	ASV	rs11210	4A	57.601	0.000544305	3.26416	0.168539	0.0566722	0.10064	0.999106
GY	ASV	rs50844	6B	47.831	0.000619111	3.20823	0.0992509	0.0566722	0.0997388	0.999106
GY	ASV	rs57404	2B	86.479	0.000632914	3.19866	0.35206	0.0566722	0.0995846	0.999106
GY	ASV	rs50843	6B	47.831	0.000693261	3.1591	0.0955056	0.0566722	0.0989484	0.999106
GY	ASV	rs32633	2B	56.3415	0.000749558	3.12519	0.256554	0.0566722	0.0984038	0.999106
GY	ASV	rs7005	4A	136.19	0.000751427	3.12411	0.432584	0.0566722	0.0983864	0.999106
GY	ASV	rs9604	7D	136.908	0.000766101	3.11571	0.340824	0.0566722	0.0982516	0.999106
GY	ASV	rs9603	7D	136.908	0.000766101	3.11571	0.340824	0.0566722	0.0982516	0.999106
GY	ASV	rs57308	4A	137.327	0.000831995	3.07988	0.342697	0.0566722	0.0976771	0.999106
GY	ASV	rs25830	2D	58.883	0.000863685	3.06364	0.455056	0.0566722	0.0974171	0.999106
GY	ASV	rs25831	2D	58.883	0.000863685	3.06364	0.455056	0.0566722	0.0974171	0.999106
GY	ASV	rs31139	7D	76.49	0.000886954	3.0521	0.088015	0.0566722	0.0972322	0.999106
GY	bi	rs10987	3B	22.764	9.02439e-05	4.04458	0.41573	0.111765	0.16519	0.997377
GY	bi	rs17657	5B	38.769	0.00014106	3.8506	0.187266	0.111765	0.162172	0.997377
GY	bi	rs41848	6D	48.941	0.00016342	3.78669	0.11236	0.111765	0.161182	0.997377
GY	bi	rs12627	6D	48.941	0.0001838	3.73565	0.108614	0.111765	0.160392	0.997377
GY	bi	rs51542	6D	48.941	0.000192619	3.7153	0.121723	0.111765	0.160078	0.997377
GY	bi	rs14128	6D	48.941	0.000194972	3.71003	0.106742	0.111765	0.159996	0.997377
GY	bi	rs2321	6A	55.893	0.000255031	3.59341	0.359551	0.111765	0.158199	0.997377
GY	bi	rs42424	6D	48.941	0.000270556	3.56774	0.108614	0.111765	0.157805	0.997377
GY	bi	rs42693	6D	42.119	0.000293079	3.53302	0.205993	0.111765	0.157271	0.997377
GY	bi	rs43254	6A	55.893	0.000322931	3.49089	0.35206	0.111765	0.156625	0.997377
GY	bi	rs18116	5B	38.769	0.000329994	3.48149	0.191011	0.111765	0.156481	0.997377
GY	bi	rs32502	6D	48.941	0.000440814	3.35574	0.114232	0.111765	0.154559	0.997377
GY	bi	rs21558	6D	48.941	0.000455366	3.34164	0.076779	0.111765	0.154344	0.997377
GY	bi	rs36435	6D	48.941	0.000488133	3.31146	0.101124	0.111765	0.153885	0.997377
GY	bi	rs7107	6D	48.941	0.000535739	3.27105	0.11236	0.111765	0.15327	0.997377
GY	bi	rs26788	6D	48.941	0.000538746	3.26862	0.108614	0.111765	0.153233	0.997377
GY	bi	rs17486	6D	48.941	0.000618095	3.20894	0.0786517	0.111765	0.152327	0.997377
GY	bi	rs1914	6A	55.893	0.000646106	3.1897	0.385768	0.111765	0.152035	0.997377
GY	bi	rs35113	6D	48.941	0.000761614	3.11827	0.108614	0.111765	0.150954	0.997377
GY	bi	rs35114	6D	48.941	0.000761614	3.11827	0.108614	0.111765	0.150954	0.997377
GY	bi	rs13097	6D	48.941	0.000789442	3.10268	0.149813	0.111765	0.150719	0.997377
GY	bi	rs13098	6D	48.941	0.000789442	3.10268	0.149813	0.111765	0.150719	0.997377
GY	bi	rs43306	6A	55.893	0.000793976	3.10019	0.359551	0.111765	0.150681	0.997377
GY	bi	rs18866	4A	146.426	0.000798893	3.09751	0.277154	0.111765	0.150641	0.997377
GY	bi	rs18867	4A	146.426	0.000798893	3.09751	0.277154	0.111765	0.150641	0.997377
GY	bi	rs56830	6D	48.941	0.000807706	3.09275	0.0955056	0.111765	0.150569	0.997377
GY	bi	rs37555	7B	30.722	0.000986166	3.00605	0.277154	0.111765	0.149263	0.997377
GY	HMRPGV	rs5823	4A	9.109	2.03223e-05	4.69203	0.076779	0.310227	0.359643	0.501248
GY	HMRPGV	rs50041	4B	58.338	2.30745e-05	4.63687	0.310861	0.310227	0.358962	0.501248
GY	HMRPGV	rs16546	4B	58.338	7.5984e-05	4.11928	0.121723	0.310227	0.352625	0.684539
GY	HMRPGV	rs54352	6A	55.893	0.000105424	3.97706	0.297753	0.310227	0.350901	0.684539
GY	HMRPGV	rs43254	6A	55.893	0.000155501	3.80827	0.35206	0.310227	0.348865	0.684539
GY	HMRPGV	rs1914	6A	55.893	0.000162384	3.78946	0.385768	0.310227	0.348639	0.684539
GY	HMRPGV	rs9954	6A	55.893	0.000170196	3.76905	0.378277	0.310227	0.348393	0.684539
GY	HMRPGV	rs59783	5D	168.429	0.000191406	3.71804	0.0992509	0.310227	0.347781	0.684539
GY	HMRPGV	rs21681	6A	55.893	0.0001915	3.71783	0.305243	0.310227	0.347778	0.684539
GY	HMRPGV	rs21682	6A	55.893	0.0001915	3.71783	0.305243	0.310227	0.347778	0.684539
GY	HMRPGV	rs45812	4B	58.338	0.000199396	3.70028	0.104869	0.310227	0.347568	0.684539
GY	HMRPGV	rs2321	6A	55.893	0.000237761	3.62386	0.359551	0.310227	0.346653	0.684539
GY	HMRPGV	rs44712	7D	44.602	0.000285435	3.54449	0.102996	0.310227	0.345705	0.684539
GY	HMRPGV	rs25596	4B	58.338	0.000317228	3.49863	0.116105	0.310227	0.345159	0.684539
GY	HMRPGV	rs49977	4B	56.065	0.000319795	3.49513	0.138577	0.310227	0.345117	0.684539
GY	HMRPGV	rs59405	2B	104.675	0.00032346	3.49018	0.44382	0.310227	0.345058	0.684539
GY	HMRPGV	rs43306	6A	55.893	0.000323959	3.48951	0.359551	0.310227	0.34505	0.684539
GY	HMRPGV	rs61637	Unknown	NA	0.00033462	3.47545	0.14794	0.310227	0.344883	0.684539
GY	HMRPGV	rs32727	7D	73.08	0.00038186	3.4181	0.183521	0.310227	0.344202	0.684539
GY	HMRPGV	rs10347	3B	31.882	0.000383137	3.41665	0.114232	0.310227	0.344184	0.684539
GY	HMRPGV	rs63795	1B	75.7165	0.000385352	3.41414	0.170412	0.310227	0.344155	0.684539
GY	HMRPGV	rs21205	6A	55.893	0.000386113	3.41329	0.359551	0.310227	0.344144	0.684539
GY	HMRPGV	rs10875	4B	56.065	0.000406554	3.39088	0.162921	0.310227	0.343879	0.684539
GY	HMRPGV	rs21361	3D	37.736	0.000443616	3.35299	0.129213	0.310227	0.34343	0.684539
GY	HMRPGV	rs9953	6A	55.893	0.000449971	3.34682	0.353933	0.310227	0.343357	0.684539
GY	HMRPGV	rs63793	1B	75.7165	0.000459513	3.3377	0.159176	0.310227	0.343249	0.684539
GY	HMRPGV	rs21650	6A	55.893	0.000464176	3.33332	0.297753	0.310227	0.343197	0.684539
GY	HMRPGV	rs36753	5D	168.429	0.000471768	3.32627	0.106742	0.310227	0.343113	0.684539
GY	HMRPGV	rs39906	7D	44.602	0.00047781	3.32074	0.108614	0.310227	0.343048	0.684539
GY	HMRPGV	rs26311	6A	55.893	0.000561022	3.25102	0.367041	0.310227	0.342224	0.684539
GY	HMRPGV	rs30887	7B	63.702	0.000583657	3.23384	0.181648	0.310227	0.342022	0.684539
GY	HMRPGV	rs139	7D	44.602	0.000595509	3.22511	0.101124	0.310227	0.341919	0.684539
GY	HMRPGV	rs51479	3B	56.892	0.000601738	3.22059	0.38015	0.310227	0.341866	0.684539
GY	HMRPGV	rs22194	3B	40.978	0.000605832	3.21765	0.355805	0.310227	0.341831	0.684539
GY	HMRPGV	rs7797	7D	44.602	0.000612221	3.21309	0.102996	0.310227	0.341777	0.684539
GY	HMRPGV	rs55671	7D	44.602	0.000615789	3.21057	0.117978	0.310227	0.341748	0.684539
GY	HMRPGV	rs13277	6A	55.893	0.000633976	3.19793	0.327715	0.310227	0.341599	0.684539
GY	HMRPGV	rs63958	7D	44.602	0.000639944	3.19386	0.104869	0.310227	0.341551	0.684539
GY	HMRPGV	rs8265	4B	56.065	0.00065169	3.18596	0.125468	0.310227	0.341458	0.684539
GY	HMRPGV	rs31591	7D	44.602	0.000705727	3.15136	0.110487	0.310227	0.341051	0.684539
GY	HMRPGV	rs55672	7D	44.602	0.000706289	3.15102	0.11236	0.310227	0.341047	0.684539
GY	HMRPGV	rs4288	6A	55.893	0.000706791	3.15071	0.455056	0.310227	0.341043	0.684539
GY	HMRPGV	rs64000	5D	168.429	0.000739207	3.13123	0.104869	0.310227	0.340815	0.684539
GY	HMRPGV	rs37980	7D	44.602	0.000760942	3.11865	0.11236	0.310227	0.340667	0.684539
GY	HMRPGV	rs28342	1B	66.042	0.000769813	3.11361	0.20412	0.310227	0.340608	0.684539
GY	HMRPGV	rs28343	1B	66.042	0.000769813	3.11361	0.20412	0.310227	0.340608	0.684539
GY	HMRPGV	rs26423	5A	103.987	0.000803487	3.09502	0.082397	0.310227	0.34039	0.684539
GY	HMRPGV	rs61992	7A	108.293	0.000804322	3.09457	0.456929	0.310227	0.340385	0.684539
GY	HMRPGV	rs38640	7D	44.602	0.000857216	3.06691	0.11236	0.310227	0.340061	0.684539
GY	HMRPGV	rs38641	7D	44.602	0.000857216	3.06691	0.11236	0.310227	0.340061	0.684539
GY	HMRPGV	rs63999	5D	168.429	0.000858658	3.06618	0.108614	0.310227	0.340052	0.684539
GY	HMRPGV	rs35904	7D	44.602	0.000887966	3.0516	0.110487	0.310227	0.339881	0.684539
GY	HMRPGV	rs17406	6A	55.893	0.000889615	3.0508	0.47191	0.310227	0.339872	0.684539
GY	HMRPGV	rs736	4B	56.065	0.00091322	3.03942	0.123596	0.310227	0.339739	0.684539
GY	HMRPGV	rs43045	2B	59.184	0.000927831	3.03253	0.177903	0.310227	0.339658	0.684539
GY	HMRPGV	rs42588	7D	44.602	0.000954522	3.02021	0.114232	0.310227	0.339514	0.684539
GY	HMRPGV	rs28699	4B	58.338	0.000975478	3.01078	0.102996	0.310227	0.339404	0.684539
GY	HMRPGV	rs28700	4B	58.338	0.000975478	3.01078	0.102996	0.310227	0.339404	0.684539
GY	MASI	rs52847	4A	62.152	0.000217352	3.66284	0.0599251	0.0567613	0.107206	0.999005
GY	MASI	rs62316	4A	57.601	0.000350915	3.4548	0.168539	0.0567613	0.103813	0.999005
GY	MASI	rs62317	4A	57.601	0.000350915	3.4548	0.168539	0.0567613	0.103813	0.999005
GY	MASI	rs18391	2B	55.773	0.000416386	3.3805	0.456929	0.0567613	0.102607	0.999005
GY	MASI	rs18392	2B	55.773	0.000416386	3.3805	0.456929	0.0567613	0.102607	0.999005
GY	MASI	rs18390	2B	55.773	0.000416386	3.3805	0.456929	0.0567613	0.102607	0.999005
GY	MASI	rs24413	5B	38.769	0.000460007	3.33724	0.0955056	0.0567613	0.101906	0.999005
GY	MASI	rs24414	5B	38.769	0.000460007	3.33724	0.0955056	0.0567613	0.101906	0.999005
GY	MASI	rs50868	1A	45.6495	0.000483959	3.31519	0.485019	0.0567613	0.10155	0.999005
GY	MASI	rs11210	4A	57.601	0.00056217	3.25013	0.168539	0.0567613	0.100499	0.999005
GY	MASI	rs50844	6B	47.831	0.000633946	3.19795	0.0992509	0.0567613	0.0996583	0.999005
GY	MASI	rs57404	2B	86.479	0.000658673	3.18133	0.35206	0.0567613	0.0993909	0.999005
GY	MASI	rs9603	7D	136.908	0.000677708	3.16896	0.340824	0.0567613	0.0991919	0.999005
GY	MASI	rs9604	7D	136.908	0.000677708	3.16896	0.340824	0.0567613	0.0991919	0.999005
GY	MASI	rs32633	2B	56.3415	0.000685612	3.16392	0.256554	0.0567613	0.0991109	0.999005
GY	MASI	rs7005	4A	136.19	0.000689949	3.16118	0.432584	0.0567613	0.0990669	0.999005
GY	MASI	rs50843	6B	47.831	0.000706843	3.15068	0.0955056	0.0567613	0.0988981	0.999005
GY	MASI	rs25830	2D	58.883	0.000854228	3.06843	0.455056	0.0567613	0.0975788	0.999005
GY	MASI	rs25831	2D	58.883	0.000854228	3.06843	0.455056	0.0567613	0.0975788	0.999005
GY	MASI	rs57308	4A	137.327	0.000855575	3.06774	0.342697	0.0567613	0.0975679	0.999005
GY	MASI	rs31139	7D	76.49	0.000944173	3.02495	0.088015	0.0567613	0.0968833	0.999005
GY	MASI	rs38261	7D	143.803	0.000988956	3.00482	0.17603	0.0567613	0.0965617	0.999005
GY	WAASBY	rs9698	4B	58.338	9.9691e-05	4.00134	0.217228	0.21763	0.264095	0.999178
GY	WAASBY	rs8028	1B	61.494	0.000244838	3.61112	0.340824	0.21763	0.258771	0.999178
GY	WAASBY	rs30755	4B	58.338	0.000295143	3.52997	0.202247	0.21763	0.257673	0.999178
GY	WAASBY	rs28342	1B	66.042	0.000348305	3.45804	0.20412	0.21763	0.256702	0.999178
GY	WAASBY	rs28343	1B	66.042	0.000348305	3.45804	0.20412	0.21763	0.256702	0.999178
GY	WAASBY	rs16628	7A	63.946	0.000417138	3.37972	0.35206	0.21763	0.255647	0.999178
GY	WAASBY	rs8428	7D	136.908	0.000426347	3.37024	0.320225	0.21763	0.25552	0.999178
GY	WAASBY	rs17468	7A	21.855	0.000443161	3.35344	0.318352	0.21763	0.255294	0.999178
GY	WAASBY	rs16546	4B	58.338	0.000498698	3.30216	0.121723	0.21763	0.254606	0.999178
GY	WAASBY	rs24133	3A	43.437	0.000549272	3.26021	0.494382	0.21763	0.254044	0.999178
GY	WAASBY	rs27644	3A	18.216	0.000588221	3.23046	0.116105	0.21763	0.253646	0.999178
GY	WAASBY	rs12552	3A	54.806	0.00065316	3.18498	0.142322	0.21763	0.253039	0.999178
GY	WAASBY	rs50041	4B	58.338	0.000669663	3.17414	0.310861	0.21763	0.252894	0.999178
GY	WAASBY	rs56359	5A	92.527	0.000681196	3.16673	0.0861423	0.21763	0.252795	0.999178
GY	WAASBY	rs39120	2A	92.517	0.0007102	3.14862	0.136704	0.21763	0.252554	0.999178
GY	WAASBY	rs23213	4B	50.376	0.000741223	3.13005	0.473783	0.21763	0.252307	0.999178
GY	WAASBY	rs33315	1A	3.415	0.000817421	3.08755	0.0730337	0.21763	0.251741	0.999178
GY	WAASBY	rs21642	1B	47.847	0.00085928	3.06587	0.451311	0.21763	0.251453	0.999178
GY	WAASBY	rs22046	4B	50.376	0.00094427	3.0249	0.372659	0.21763	0.25091	0.999178
GY	WAASBY	rs25596	4B	58.338	0.000964798	3.01556	0.116105	0.21763	0.250786	0.999178
GY	WAASBY	rs12881	5B	45.594	0.000980938	3.00836	0.0730337	0.21763	0.25069	0.999178
GY	Wi	rs52847	4A	62.152	1.09762e-05	4.95955	0.0599251	0.0513238	0.123842	0.476871
GY	Wi	rs64801	1D	100.066	0.000111669	3.95207	0.0992509	0.0513238	0.106845	0.88701
GY	Wi	rs40229	1A	45.6495	0.000127065	3.89597	0.468165	0.0513238	0.105913	0.88701
GY	Wi	rs50843	6B	47.831	0.000139046	3.85684	0.0955056	0.0513238	0.105264	0.88701
GY	Wi	rs28951	7D	147.213	0.000157927	3.80154	0.0674157	0.0513238	0.104349	0.88701
GY	Wi	rs28950	7D	147.213	0.000157927	3.80154	0.0674157	0.0513238	0.104349	0.88701
GY	Wi	rs50844	6B	47.831	0.00015907	3.79841	0.0992509	0.0513238	0.104297	0.88701
GY	Wi	rs50868	1A	45.6495	0.000180489	3.74355	0.485019	0.0513238	0.10339	0.88701
GY	Wi	rs39886	1A	45.6495	0.000183748	3.73578	0.475655	0.0513238	0.103262	0.88701
GY	Wi	rs43674	6B	1.137	0.000221194	3.65523	0.0674157	0.0513238	0.101934	0.960998
GY	Wi	rs44405	1A	45.6495	0.000248234	3.60514	0.20412	0.0513238	0.10111	0.980432
GY	Wi	rs58587	7B	111.73	0.00031097	3.50728	0.144195	0.0513238	0.099505	0.999966
GY	Wi	rs57184	6B	17.12	0.000341632	3.46644	0.235955	0.0513238	0.0988367	0.999966
GY	Wi	rs57183	6B	17.12	0.000341632	3.46644	0.235955	0.0513238	0.0988367	0.999966
GY	Wi	rs32071	6B	0.5685	0.000423924	3.37271	0.0543071	0.0513238	0.0973066	0.999966
GY	Wi	rs42515	2D	0	0.000500556	3.30055	0.082397	0.0513238	0.0961321	0.999966
GY	Wi	rs3084	1A	45.6495	0.000540502	3.2672	0.488764	0.0513238	0.0955905	0.999966
GY	Wi	rs2946	2D	39.552	0.000551932	3.25811	0.0973783	0.0513238	0.095443	0.999966
GY	Wi	rs17994	1A	45.6495	0.000576919	3.23889	0.47191	0.0513238	0.0951311	0.999966
GY	Wi	rs36049	6D	111.979	0.000627007	3.20273	0.492509	0.0513238	0.0945452	0.999966
GY	Wi	rs39301	1A	45.6495	0.000639498	3.19416	0.153558	0.0513238	0.0944065	0.999966
GY	Wi	rs24414	5B	38.769	0.000724578	3.13991	0.0955056	0.0513238	0.0935294	0.999966
GY	Wi	rs24413	5B	38.769	0.000724578	3.13991	0.0955056	0.0513238	0.0935294	0.999966
GY	Wi	rs58377	7D	136.908	0.00073512	3.13364	0.318352	0.0513238	0.0934281	0.999966
GY	Wi	rs18613	1A	45.6495	0.000750839	3.12445	0.245318	0.0513238	0.0932798	0.999966
GY	Wi	rs38261	7D	143.803	0.000773067	3.11178	0.17603	0.0513238	0.0930753	0.999966
GY	Wi	rs36389	5B	38.769	0.00080316	3.0952	0.076779	0.0513238	0.0928078	0.999966
GY	Wi	rs14024	1A	34.278	0.000871026	3.05997	0.38015	0.0513238	0.0922402	0.999966
GY	Wi	rs14025	1A	34.278	0.000871026	3.05997	0.38015	0.0513238	0.0922402	0.999966
GY	Wi	rs58871	7D	131.725	0.000896984	3.04722	0.271536	0.0513238	0.092035	0.999966
GY	Wi	rs9603	7D	136.908	0.000921038	3.03572	0.340824	0.0513238	0.0918501	0.999966
GY	Wi	rs9604	7D	136.908	0.000921038	3.03572	0.340824	0.0513238	0.0918501	0.999966
GY	Wi	rs4357	7D	132.293	0.000973024	3.01188	0.294007	0.0513238	0.0914668	0.999966
GY	Wi	rs6531	3D	114.507	0.000976488	3.01033	0.0749064	0.0513238	0.091442	0.999966
GY	YSI	rs12852	7A	111.704	1.0156e-05	4.99328	0.162921	0.163911	0.228332	0.386946
GY	YSI	rs56382	7A	111.704	2.5146e-05	4.59953	0.151685	0.163911	0.222421	0.386946
GY	YSI	rs32633	2B	56.3415	2.67191e-05	4.57318	0.256554	0.163911	0.222027	0.386946
GY	YSI	rs37965	7A	111.704	3.99004e-05	4.39902	0.155431	0.163911	0.219435	0.433378
GY	YSI	rs63903	7A	111.704	8.82667e-05	4.0542	0.162921	0.163911	0.214341	0.766967
GY	YSI	rs50542	7A	15.03	0.000280662	3.55182	0.164794	0.163911	0.207017	0.977545
GY	YSI	rs50541	7A	15.03	0.000280662	3.55182	0.164794	0.163911	0.207017	0.977545
GY	YSI	rs8428	7D	136.908	0.000281462	3.55058	0.320225	0.163911	0.206999	0.977545
GY	YSI	rs4662	7A	15.03	0.000382541	3.41732	0.14794	0.163911	0.205078	0.977545
GY	YSI	rs16854	2B	55.773	0.00041259	3.38448	0.455056	0.163911	0.204605	0.977545
GY	YSI	rs49020	3A	0	0.000415156	3.38179	0.389513	0.163911	0.204567	0.977545
GY	YSI	rs22270	3D	53.673	0.000455403	3.3416	0.0805243	0.163911	0.20399	0.977545
GY	YSI	rs22271	3D	53.673	0.000455403	3.3416	0.0805243	0.163911	0.20399	0.977545
GY	YSI	rs14292	2A	59.228	0.000465168	3.33239	0.419476	0.163911	0.203858	0.977545
GY	YSI	rs29411	6B	60.336	0.000535257	3.27144	0.262172	0.163911	0.202984	0.977545
GY	YSI	rs46709	1D	80.735	0.000564621	3.24824	0.076779	0.163911	0.202653	0.977545
GY	YSI	rs52595	1A	49.061	0.000604018	3.21895	0.0898876	0.163911	0.202234	0.977545
GY	YSI	rs52594	1A	49.061	0.000604018	3.21895	0.0898876	0.163911	0.202234	0.977545
GY	YSI	rs22711	2B	55.773	0.000614864	3.21122	0.458801	0.163911	0.202124	0.977545
GY	YSI	rs22712	2B	55.773	0.000614864	3.21122	0.458801	0.163911	0.202124	0.977545
GY	YSI	rs13922	2D	80.479	0.000689461	3.16149	0.419476	0.163911	0.201415	0.977545
GY	YSI	rs23560	5A	9.093	0.000691401	3.16027	0.0992509	0.163911	0.201397	0.977545
GY	YSI	rs57405	7A	111.704	0.00075713	3.12083	0.277154	0.163911	0.200836	0.977545
GY	YSI	rs64936	6D	52.35	0.000767725	3.11479	0.0842697	0.163911	0.20075	0.977545
GY	YSI	rs17188	2A	58.66	0.000773979	3.11127	0.441948	0.163911	0.2007	0.977545
GY	YSI	rs54907	2A	59.228	0.000819336	3.08654	0.451311	0.163911	0.200348	0.977545
GY	YSI	rs25830	2D	58.883	0.000833035	3.07934	0.455056	0.163911	0.200246	0.977545
GY	YSI	rs25831	2D	58.883	0.000833035	3.07934	0.455056	0.163911	0.200246	0.977545
GY	YSI	rs7325	7A	15.03	0.000869449	3.06076	0.14794	0.163911	0.199982	0.977545
GY	YSI	rs29309	5D	64.92	0.000884087	3.0535	0.0749064	0.163911	0.19988	0.977545
GY	YSI	rs22297	2A	92.517	0.000889921	3.05065	0.0617978	0.163911	0.199839	0.977545
GY	YSI	rs56158	2D	58.883	0.00089855	3.04646	0.462547	0.163911	0.19978	0.977545
GY	YSI	rs22243	6B	58.062	0.000934945	3.02921	0.404494	0.163911	0.199535	0.977545
GN	Mean	rs59783	5D	168.429	6.95303e-05	4.15783	0.0992509	0.391662	0.429465	0.775422
GN	Mean	rs10013	3A	33.11	7.00581e-05	4.15454	0.0842697	0.391662	0.42943	0.775422
GN	Mean	rs54729	2B	63.73	7.49835e-05	4.12503	0.205993	0.391662	0.429114	0.775422
GN	Mean	rs29020	2B	59.184	8.50319e-05	4.07042	0.346442	0.391662	0.428529	0.775422
GN	Mean	rs45572	3D	30.905	0.000122839	3.91066	0.0617978	0.391662	0.426824	0.775422
GN	Mean	rs45573	3D	30.905	0.000122839	3.91066	0.0617978	0.391662	0.426824	0.775422
GN	Mean	rs63999	5D	168.429	0.000133124	3.87574	0.108614	0.391662	0.426452	0.775422
GN	Mean	rs51479	3B	56.892	0.000142784	3.84532	0.38015	0.391662	0.426129	0.775422
GN	Mean	rs4701	1B	61.494	0.000205234	3.68775	0.307116	0.391662	0.42446	0.805022
GN	Mean	rs56668	1B	62.0625	0.000206328	3.68544	0.250936	0.391662	0.424435	0.805022
GN	Mean	rs64000	5D	168.429	0.000211045	3.67563	0.104869	0.391662	0.424332	0.805022
GN	Mean	rs40495	1D	30.703	0.000230682	3.63699	0.205993	0.391662	0.423924	0.805022
GN	Mean	rs44371	5D	168.429	0.00024088	3.6182	0.093633	0.391662	0.423726	0.805022
GN	Mean	rs5823	4A	9.109	0.000269478	3.56948	0.076779	0.391662	0.423212	0.836266
GN	Mean	rs53239	3A	20.49	0.000390306	3.4086	0.129213	0.391662	0.421524	0.877144
GN	Mean	rs8028	1B	61.494	0.000401624	3.39618	0.340824	0.391662	0.421394	0.877144
GN	Mean	rs10316	7B	93.505	0.000402387	3.39536	0.136704	0.391662	0.421385	0.877144
GN	Mean	rs33082	7B	93.505	0.000416075	3.38083	0.131086	0.391662	0.421234	0.877144
GN	Mean	rs33083	7B	93.505	0.000416075	3.38083	0.131086	0.391662	0.421234	0.877144
GN	Mean	rs65462	2A	59.228	0.000418913	3.37788	0.0692884	0.391662	0.421203	0.877144
GN	Mean	rs35462	7B	93.505	0.000494775	3.30559	0.140449	0.391662	0.420448	0.877144
GN	Mean	rs11357	3A	33.11	0.000497155	3.30351	0.0805243	0.391662	0.420426	0.877144
GN	Mean	rs45802	7B	92.9185	0.0005205	3.28358	0.138577	0.391662	0.420219	0.877144
GN	Mean	rs45706	1B	61.494	0.000536573	3.27037	0.299625	0.391662	0.420081	0.877144
GN	Mean	rs35341	7A	70.767	0.000542905	3.26528	0.38764	0.391662	0.420028	0.877144
GN	Mean	rs40005	7B	93.505	0.000549093	3.26035	0.144195	0.391662	0.419977	0.877144
GN	Mean	rs36753	5D	168.429	0.000562856	3.2496	0.106742	0.391662	0.419865	0.877144
GN	Mean	rs49191	7B	93.505	0.0005653	3.24772	0.131086	0.391662	0.419846	0.877144
GN	Mean	rs18387	2A	59.228	0.000610783	3.21411	0.426966	0.391662	0.419496	0.915037
GN	Mean	rs7088	2B	59.184	0.000715571	3.14535	0.162921	0.391662	0.418783	0.999713
GN	Mean	rs40	7B	92.332	0.00078278	3.10636	0.131086	0.391662	0.418379	0.999713
GN	Mean	rs16505	1B	62.0625	0.000817837	3.08733	0.286517	0.391662	0.418183	0.999713
GN	Mean	rs22061	7B	93.505	0.000851157	3.06999	0.140449	0.391662	0.418003	0.999713
GN	Mean	rs39906	7D	44.602	0.000882364	3.05435	0.108614	0.391662	0.417842	0.999713
GN	Mean	rs8869	6B	97.872	0.000900462	3.04553	0.485019	0.391662	0.417751	0.999713
GN	Mean	rs58684	1D	30.703	0.000904131	3.04377	0.220974	0.391662	0.417733	0.999713
GN	Mean	rs63670	2A	59.228	0.000923723	3.03446	0.131086	0.391662	0.417637	0.999713
GN	Mean	rs46893	5D	168.429	0.00095943	3.01799	0.0786517	0.391662	0.417467	0.999713
GN	Mean	rs46894	5D	168.429	0.00095943	3.01799	0.0786517	0.391662	0.417467	0.999713
GN	ASV	rs19496	1B	45.574	3.16213e-05	4.50002	0.0955056	0.0475803	0.112541	0.999422
GN	ASV	rs33999	2A	59.228	8.45547e-05	4.07286	0.14794	0.0475803	0.10534	0.999422
GN	ASV	rs33882	2A	59.228	0.000198617	3.70198	0.140449	0.0475803	0.0991638	0.999422
GN	ASV	rs2352	3A	143.601	0.00020229	3.69403	0.129213	0.0475803	0.0990321	0.999422
GN	ASV	rs51439	4B	50.376	0.000222503	3.65266	0.0617978	0.0475803	0.0983481	0.999422
GN	ASV	rs33690	7D	119.745	0.000237121	3.62503	0.286517	0.0475803	0.0978917	0.999422
GN	ASV	rs54295	1D	48.904	0.000251143	3.60008	0.104869	0.0475803	0.09748	0.999422
GN	ASV	rs11209	7A	123.112	0.000273691	3.56274	0.0786517	0.0475803	0.0968645	0.999422
GN	ASV	rs42211	3B	47.798	0.000329435	3.48223	0.0561798	0.0475803	0.0955401	0.999422
GN	ASV	rs27973	7A	49.168	0.000420059	3.37669	0.234082	0.0475803	0.0938097	0.999422
GN	ASV	rs53140	7A	50.305	0.000492375	3.3077	0.219101	0.0475803	0.0926823	0.999422
GN	ASV	rs19881	7A	84.41	0.000497292	3.30339	0.125468	0.0475803	0.0926119	0.999422
GN	ASV	rs22319	7A	84.41	0.000553464	3.25691	0.123596	0.0475803	0.0918541	0.999422
GN	ASV	rs61972	7B	98.069	0.00055692	3.25421	0.0786517	0.0475803	0.0918101	0.999422
GN	ASV	rs50559	1B	107.561	0.000712667	3.14711	0.303371	0.0475803	0.0900693	0.999422
GN	ASV	rs51673	4A	92.355	0.000722313	3.14127	0.331461	0.0475803	0.0899746	0.999422
GN	ASV	rs50309	Unknown	NA	0.000734561	3.13397	0.249064	0.0475803	0.0898562	0.999422
GN	ASV	rs11465	7A	84.41	0.000748663	3.12571	0.114232	0.0475803	0.0897224	0.999422
GN	ASV	rs37409	7A	84.41	0.000787362	3.10383	0.11236	0.0475803	0.0893678	0.999422
GN	ASV	rs8984	7A	0	0.000795587	3.09931	0.308989	0.0475803	0.0892947	0.999422
GN	ASV	rs62240	2A	59.228	0.000801717	3.09598	0.155431	0.0475803	0.0892408	0.999422
GN	ASV	rs35730	2A	59.228	0.000835126	3.07825	0.088015	0.0475803	0.0889539	0.999422
GN	ASV	rs35731	2A	59.228	0.000835126	3.07825	0.088015	0.0475803	0.0889539	0.999422
GN	ASV	rs38111	7B	51.193	0.00083964	3.07591	0.144195	0.0475803	0.088916	0.999422
GN	ASV	rs2682	2A	59.228	0.000890396	3.05042	0.0636704	0.0475803	0.088504	0.999422
GN	ASV	rs63030	6B	43.284	0.000943644	3.02519	0.47191	0.0475803	0.0880967	0.999422
GN	bi	rs3269	3B	75.087	3.66043e-05	4.43647	0.187266	0.0192312	0.0850164	0.549463
GN	bi	rs56404	2B	59.184	4.18465e-05	4.37834	0.383895	0.0192312	0.0840037	0.549463
GN	bi	rs3270	3B	75.087	5.36447e-05	4.27047	0.192884	0.0192312	0.082129	0.549463
GN	bi	rs62347	3A	139.05	6.78891e-05	4.1682	0.101124	0.0192312	0.0803571	0.549463
GN	bi	rs52637	4B	56.065	6.86149e-05	4.16358	0.0599251	0.0192312	0.0802772	0.549463
GN	bi	rs53301	7A	0	7.58822e-05	4.11986	0.455056	0.0192312	0.0795214	0.549463
GN	bi	rs2931	2B	59.184	0.000132023	3.87935	0.383895	0.0192312	0.0753823	0.81941
GN	bi	rs40730	3A	142.465	0.000184815	3.73326	0.275281	0.0192312	0.0728836	0.846603
GN	bi	rs1746	1A	45.6495	0.000220359	3.65687	0.410112	0.0192312	0.0715818	0.846603
GN	bi	rs1745	1A	45.6495	0.00023955	3.6206	0.404494	0.0192312	0.070965	0.846603
GN	bi	rs37600	2B	59.184	0.000241371	3.61731	0.391386	0.0192312	0.0709091	0.846603
GN	bi	rs41848	6D	48.941	0.000243388	3.6137	0.11236	0.0192312	0.0708477	0.846603
GN	bi	rs3336	3A	142.465	0.000253322	3.59633	0.250936	0.0192312	0.0705525	0.846603
GN	bi	rs6859	1B	66.042	0.000284249	3.5463	0.0617978	0.0192312	0.0697037	0.882107
GN	bi	rs51542	6D	48.941	0.000360162	3.4435	0.121723	0.0192312	0.067964	0.976755
GN	bi	rs11988	1A	46.787	0.000380097	3.42011	0.391386	0.0192312	0.0675689	0.976755
GN	bi	rs55764	3B	68.263	0.000382195	3.41772	0.157303	0.0192312	0.0675286	0.976755
GN	bi	rs25966	2B	59.184	0.000413454	3.38357	0.419476	0.0192312	0.0669528	0.986836
GN	bi	rs31421	7B	51.193	0.000502895	3.29852	0.0917603	0.0192312	0.0655215	0.986836
GN	bi	rs11106	2B	103.538	0.000529392	3.27622	0.0617978	0.0192312	0.065147	0.986836
GN	bi	rs21641	2B	59.184	0.000551063	3.2588	0.411985	0.0192312	0.0648546	0.986836
GN	bi	rs7537	1A	45.6495	0.000558498	3.25298	0.421348	0.0192312	0.064757	0.986836
GN	bi	rs10901	6B	47.2625	0.000630955	3.2	0.138577	0.0192312	0.0638693	0.986836
GN	bi	rs11987	1A	46.787	0.000634558	3.19753	0.402622	0.0192312	0.0638279	0.986836
GN	bi	rs9486	5A	43.439	0.000690572	3.16079	0.185393	0.0192312	0.0632135	0.986836
GN	bi	rs28157	4B	52.65	0.000696381	3.15715	0.129213	0.0192312	0.0631528	0.986836
GN	bi	rs36579	5B	38.769	0.000705491	3.15151	0.483146	0.0192312	0.0630584	0.986836
GN	bi	rs36580	5B	38.769	0.000705491	3.15151	0.483146	0.0192312	0.0630584	0.986836
GN	bi	rs34674	2B	56.91	0.000760951	3.11864	0.479401	0.0192312	0.0625098	0.986836
GN	bi	rs60329	7B	30.722	0.000770182	3.11341	0.0992509	0.0192312	0.0624224	0.986836
GN	bi	rs23130	2D	64.566	0.000842799	3.07428	0.0973783	0.0192312	0.0617702	0.986836
GN	bi	rs55412	3A	142.465	0.000856709	3.06717	0.417603	0.0192312	0.0616518	0.986836
GN	bi	rs13965	2B	59.184	0.000868021	3.06147	0.376404	0.0192312	0.061557	0.986836
GN	bi	rs54234	3A	54.806	0.000921368	3.03557	0.485019	0.0192312	0.0611261	0.986836
GN	bi	rs54235	3A	54.806	0.000921368	3.03557	0.485019	0.0192312	0.0611261	0.986836
GN	bi	rs54236	3A	54.806	0.000921368	3.03557	0.485019	0.0192312	0.0611261	0.986836
GN	bi	rs25412	1A	19.439	0.000925136	3.03379	0.0692884	0.0192312	0.0610966	0.986836
GN	bi	rs44742	6B	48.967	0.000977455	3.0099	0.0674157	0.0192312	0.0606996	0.986836
GN	bi	rs44743	6B	48.967	0.000977455	3.0099	0.0674157	0.0192312	0.0606996	0.986836
GN	HMRPGV	rs10013	3A	33.11	2.07263e-05	4.68348	0.0842697	0.409809	0.451997	0.544296
GN	HMRPGV	rs29020	2B	59.184	4.29832e-05	4.3667	0.346442	0.409809	0.448665	0.544296
GN	HMRPGV	rs59783	5D	168.429	5.07136e-05	4.29488	0.0992509	0.409809	0.447914	0.544296
GN	HMRPGV	rs63999	5D	168.429	6.9737e-05	4.15654	0.108614	0.409809	0.446471	0.544296
GN	HMRPGV	rs54729	2B	63.73	8.22676e-05	4.08477	0.205993	0.409809	0.445725	0.544296
GN	HMRPGV	rs11357	3A	33.11	0.000121458	3.91557	0.0805243	0.409809	0.443973	0.544296
GN	HMRPGV	rs64000	5D	168.429	0.000139131	3.85658	0.104869	0.409809	0.443364	0.544296
GN	HMRPGV	rs10316	7B	93.505	0.000143089	3.84439	0.136704	0.409809	0.443238	0.544296
GN	HMRPGV	rs33082	7B	93.505	0.000163966	3.78525	0.131086	0.409809	0.442629	0.544296
GN	HMRPGV	rs33083	7B	93.505	0.000163966	3.78525	0.131086	0.409809	0.442629	0.544296
GN	HMRPGV	rs44371	5D	168.429	0.000183488	3.73639	0.093633	0.409809	0.442127	0.544296
GN	HMRPGV	rs40005	7B	93.505	0.000188791	3.72402	0.144195	0.409809	0.442	0.544296
GN	HMRPGV	rs40495	1D	30.703	0.000196734	3.70612	0.205993	0.409809	0.441817	0.544296
GN	HMRPGV	rs49191	7B	93.505	0.000198474	3.7023	0.131086	0.409809	0.441777	0.544296
GN	HMRPGV	rs45802	7B	92.9185	0.000206823	3.6844	0.138577	0.409809	0.441594	0.544296
GN	HMRPGV	rs51479	3B	56.892	0.000210422	3.67691	0.38015	0.409809	0.441517	0.544296
GN	HMRPGV	rs35462	7B	93.505	0.000212978	3.67167	0.140449	0.409809	0.441463	0.544296
GN	HMRPGV	rs18387	2A	59.228	0.000270907	3.56718	0.426966	0.409809	0.440395	0.623759
GN	HMRPGV	rs40	7B	92.332	0.000272785	3.56418	0.131086	0.409809	0.440364	0.623759
GN	HMRPGV	rs43045	2B	59.184	0.000308607	3.51059	0.177903	0.409809	0.439818	0.670387
GN	HMRPGV	rs36753	5D	168.429	0.00034156	3.46653	0.106742	0.409809	0.439369	0.70664
GN	HMRPGV	rs22061	7B	93.505	0.000357944	3.44618	0.140449	0.409809	0.439162	0.706874
GN	HMRPGV	rs154	7B	92.332	0.000491691	3.30831	0.110487	0.409809	0.437764	0.928783
GN	HMRPGV	rs53239	3A	20.49	0.000665916	3.17658	0.129213	0.409809	0.436435	0.999374
GN	HMRPGV	rs27229	7B	93.505	0.0006924	3.15964	0.134831	0.409809	0.436265	0.999374
GN	HMRPGV	rs28682	2A	74.319	0.000703902	3.15249	0.183521	0.409809	0.436193	0.999374
GN	HMRPGV	rs5823	4A	9.109	0.000728889	3.13734	0.076779	0.409809	0.43604	0.999374
GN	HMRPGV	rs39499	7B	93.505	0.000732381	3.13526	0.134831	0.409809	0.43602	0.999374
GN	HMRPGV	rs51388	4B	50.376	0.000753329	3.12302	0.116105	0.409809	0.435896	0.999374
GN	HMRPGV	rs7088	2B	59.184	0.000791432	3.10159	0.162921	0.409809	0.435681	0.999374
GN	HMRPGV	rs22651	5A	5.684	0.000924108	3.03428	0.23221	0.409809	0.435007	0.999374
GN	HMRPGV	rs21490	3A	57.08	0.000947379	3.02348	0.353933	0.409809	0.434899	0.999374
GN	HMRPGV	rs21491	3A	57.08	0.000947379	3.02348	0.353933	0.409809	0.434899	0.999374
GN	HMRPGV	rs54995	7B	93.505	0.000977131	3.01005	0.121723	0.409809	0.434765	0.999374
GN	MASI	rs19496	1B	45.574	5.41251e-06	5.2666	0.0955056	0.0360463	0.115094	0.235152
GN	MASI	rs51439	4B	50.376	6.35449e-05	4.19692	0.0617978	0.0360463	0.0966142	0.999865
GN	MASI	rs60324	6B	80.808	0.000190017	3.72121	0.38764	0.0360463	0.088578	0.999865
GN	MASI	rs2682	2A	59.228	0.000276301	3.55862	0.0636704	0.0360463	0.0858599	0.999865
GN	MASI	rs33690	7D	119.745	0.000278951	3.55447	0.286517	0.0360463	0.0857908	0.999865
GN	MASI	rs42211	3B	47.798	0.000332801	3.47782	0.0561798	0.0360463	0.0845148	0.999865
GN	MASI	rs49160	6B	79.672	0.000405281	3.39224	0.247191	0.0360463	0.0830945	0.999865
GN	MASI	rs33999	2A	59.228	0.000437355	3.35917	0.14794	0.0360463	0.0825467	0.999865
GN	MASI	rs58108	7A	59.4	0.000477657	3.32088	0.0580524	0.0360463	0.0819135	0.999865
GN	MASI	rs50309	Unknown	NA	0.000491895	3.30813	0.249064	0.0360463	0.0817027	0.999865
GN	MASI	rs51673	4A	92.355	0.000505052	3.29666	0.331461	0.0360463	0.0815134	0.999865
GN	MASI	rs35730	2A	59.228	0.000508347	3.29384	0.088015	0.0360463	0.0814667	0.999865
GN	MASI	rs35731	2A	59.228	0.000508347	3.29384	0.088015	0.0360463	0.0814667	0.999865
GN	MASI	rs30950	4A	61.015	0.000532988	3.27328	0.121723	0.0360463	0.0811275	0.999865
GN	MASI	rs33882	2A	59.228	0.000554506	3.25609	0.140449	0.0360463	0.080844	0.999865
GN	MASI	rs263	3A	47.984	0.000588598	3.23018	0.398876	0.0360463	0.080417	0.999865
GN	MASI	rs2352	3A	143.601	0.000620312	3.20739	0.129213	0.0360463	0.0800417	0.999865
GN	MASI	rs60323	6B	80.808	0.000784668	3.10531	0.198502	0.0360463	0.0783654	0.999865
GN	MASI	rs53140	7A	50.305	0.000792428	3.10104	0.219101	0.0360463	0.0782953	0.999865
GN	MASI	rs11209	7A	123.112	0.000799793	3.09702	0.0786517	0.0360463	0.0782295	0.999865
GN	MASI	rs8984	7A	0	0.000908865	3.0415	0.308989	0.0360463	0.0773209	0.999865
GN	MASI	rs25393	6B	47.831	0.000937507	3.02803	0.391386	0.0360463	0.0771007	0.999865
GN	MASI	rs60322	6B	80.808	0.000982802	3.00753	0.391386	0.0360463	0.076766	0.999865
GN	MASI	rs27976	6B	47.831	0.000989585	3.00455	0.404494	0.0360463	0.0767173	0.999865
GN	MASI	rs61972	7B	98.069	0.000997568	3.00106	0.0786517	0.0360463	0.0766603	0.999865
GN	WAASBY	rs2302	3A	11.391	4.3327e-05	4.36324	0.308989	0.272254	0.320122	0.991397
GN	WAASBY	rs6258	3B	55.755	0.000182646	3.73839	0.164794	0.272254	0.31213	0.991397
GN	WAASBY	rs6259	3B	55.755	0.000182646	3.73839	0.164794	0.272254	0.31213	0.991397
GN	WAASBY	rs18290	4D	53.619	0.00018287	3.73786	0.144195	0.272254	0.312124	0.991397
GN	WAASBY	rs30952	3A	57.08	0.000299271	3.52394	0.496255	0.272254	0.309425	0.991397
GN	WAASBY	rs11291	3A	11.391	0.000309681	3.50909	0.335206	0.272254	0.309238	0.991397
GN	WAASBY	rs6427	1B	63.767	0.000311408	3.50667	0.136704	0.272254	0.309208	0.991397
GN	WAASBY	rs42787	1B	66.042	0.000340141	3.46834	0.404494	0.272254	0.308726	0.991397
GN	WAASBY	rs51326	3A	11.391	0.000394759	3.40367	0.279026	0.272254	0.307916	0.991397
GN	WAASBY	rs49554	7A	1.137	0.000443922	3.35269	0.237828	0.272254	0.307279	0.991397
GN	WAASBY	rs3402	7B	93.505	0.00045303	3.34387	0.136704	0.272254	0.307168	0.991397
GN	WAASBY	rs24894	5B	38.769	0.000484353	3.31484	0.0655431	0.272254	0.306806	0.991397
GN	WAASBY	rs16787	7B	51.7615	0.000521037	3.28313	0.0749064	0.272254	0.306411	0.991397
GN	WAASBY	rs30832	4D	87.845	0.000603523	3.21931	0.108614	0.272254	0.305616	0.991397
GN	WAASBY	rs30833	4D	87.845	0.000603523	3.21931	0.108614	0.272254	0.305616	0.991397
GN	WAASBY	rs25680	4A	15.952	0.000614028	3.21181	0.314607	0.272254	0.305523	0.991397
GN	WAASBY	rs3959	2B	103.538	0.000641596	3.19274	0.0730337	0.272254	0.305286	0.991397
GN	WAASBY	rs60467	3B	105.412	0.000644894	3.19051	0.207865	0.272254	0.305259	0.991397
GN	WAASBY	rs29619	6A	70.2895	0.000670173	3.17381	0.468165	0.272254	0.305052	0.991397
GN	WAASBY	rs62655	3D	121.901	0.000692507	3.15958	0.0617978	0.272254	0.304875	0.991397
GN	WAASBY	rs7935	2B	106.948	0.000697663	3.15635	0.129213	0.272254	0.304835	0.991397
GN	WAASBY	rs7936	2B	106.948	0.000697663	3.15635	0.129213	0.272254	0.304835	0.991397
GN	WAASBY	rs7937	2B	106.948	0.000697663	3.15635	0.129213	0.272254	0.304835	0.991397
GN	WAASBY	rs31512	5B	110.486	0.000769718	3.11367	0.168539	0.272254	0.304306	0.991397
GN	WAASBY	rs25514	3B	104.238	0.000789013	3.10292	0.0805243	0.272254	0.304173	0.991397
GN	WAASBY	rs15565	6B	47.831	0.000830492	3.08066	0.277154	0.272254	0.303898	0.991397
GN	WAASBY	rs35081	1A	44.512	0.000834662	3.07849	0.219101	0.272254	0.303871	0.991397
GN	WAASBY	rs13019	4A	96.361	0.000906279	3.04274	0.305243	0.272254	0.30343	0.991397
GN	WAASBY	rs30338	7B	63.702	0.000910361	3.04079	0.198502	0.272254	0.303405	0.991397
GN	WAASBY	rs50309	Unknown	NA	0.000920762	3.03585	0.249064	0.272254	0.303345	0.991397
GN	WAASBY	rs30887	7B	63.702	0.000923065	3.03477	0.181648	0.272254	0.303331	0.991397
GN	WAASBY	rs22270	3D	53.673	0.000941535	3.02616	0.0805243	0.272254	0.303225	0.991397
GN	WAASBY	rs22271	3D	53.673	0.000941535	3.02616	0.0805243	0.272254	0.303225	0.991397
GN	WAASBY	rs898	5A	29.578	0.000992029	3.00348	0.0861423	0.272254	0.302945	0.991397
GN	Wi	rs19496	1B	45.574	2.28233e-06	5.64162	0.0955056	0.022291	0.109164	0.0991582
GN	Wi	rs51439	4B	50.376	1.37495e-05	4.86171	0.0617978	0.022291	0.0953087	0.29868
GN	Wi	rs13625	6B	47.831	2.77593e-05	4.55659	0.0617978	0.022291	0.0899645	0.40201
GN	Wi	rs49160	6B	79.672	7.66422e-05	4.11553	0.247191	0.022291	0.0823204	0.639549
GN	Wi	rs42211	3B	47.798	9.01437e-05	4.04506	0.0561798	0.022291	0.0811084	0.639549
GN	Wi	rs58108	7A	59.4	9.7371e-05	4.01157	0.0580524	0.022291	0.0805332	0.639549
GN	Wi	rs54295	1D	48.904	0.000103044	3.98698	0.104869	0.022291	0.0801113	0.639549
GN	Wi	rs60324	6B	80.808	0.000135011	3.86963	0.38764	0.022291	0.0781025	0.73321
GN	Wi	rs11106	2B	103.538	0.000278864	3.55461	0.0617978	0.022291	0.0727479	0.999946
GN	Wi	rs33690	7D	119.745	0.000426117	3.37047	0.286517	0.022291	0.069645	0.999946
GN	Wi	rs11459	6B	47.831	0.000473413	3.32476	0.245318	0.022291	0.068878	0.999946
GN	Wi	rs41014	6B	91.6185	0.000488285	3.31133	0.297753	0.022291	0.0686528	0.999946
GN	Wi	rs41740	1D	77.324	0.000493865	3.30639	0.0992509	0.022291	0.0685701	0.999946
GN	Wi	rs59381	7A	59.4	0.000508717	3.29352	0.0636704	0.022291	0.0683546	0.999946
GN	Wi	rs60323	6B	80.808	0.000533147	3.27315	0.198502	0.022291	0.0680136	0.999946
GN	Wi	rs41389	4B	21.936	0.000560309	3.25157	0.464419	0.022291	0.0676526	0.999946
GN	Wi	rs46974	1B	45.574	0.000576433	3.23925	0.129213	0.022291	0.0674466	0.999946
GN	Wi	rs15027	7A	103.744	0.000621585	3.2065	0.125468	0.022291	0.0668996	0.999946
GN	Wi	rs60322	6B	80.808	0.000681889	3.16629	0.391386	0.022291	0.066229	0.999946
GN	Wi	rs12788	7B	51.193	0.000714233	3.14616	0.2397	0.022291	0.0658938	0.999946
GN	Wi	rs5936	1A	68.388	0.000731568	3.13575	0.076779	0.022291	0.0657204	0.999946
GN	Wi	rs41011	6B	91.6185	0.000806011	3.09366	0.292135	0.022291	0.0650205	0.999946
GN	Wi	rs4799	6D	106.012	0.000830669	3.08057	0.372659	0.022291	0.0648031	0.999946
GN	Wi	rs5863	2A	59.228	0.00085532	3.06787	0.131086	0.022291	0.0645923	0.999946
GN	Wi	rs30950	4A	61.015	0.000879754	3.05564	0.121723	0.022291	0.0643893	0.999946
GN	Wi	rs60273	7A	4.551	0.000891233	3.05001	0.071161	0.022291	0.0642959	0.999946
GN	Wi	rs64090	7B	50.057	0.000947963	3.02321	0.0861423	0.022291	0.0638516	0.999946
GN	Wi	rs12787	7B	51.193	0.000953455	3.0207	0.183521	0.022291	0.0638101	0.999946
GN	Wi	rs12789	7B	51.193	0.000953455	3.0207	0.183521	0.022291	0.0638101	0.999946
GN	Wi	rs50863	2B	93.928	0.000972929	3.01192	0.117978	0.022291	0.0636647	0.999946
GN	YSI	rs22270	3D	53.673	4.54809e-06	5.34217	0.0805243	0.215943	0.281317	0.0987982
GN	YSI	rs22271	3D	53.673	4.54809e-06	5.34217	0.0805243	0.215943	0.281317	0.0987982
GN	YSI	rs12852	7A	111.704	5.82046e-05	4.23504	0.162921	0.215943	0.265735	0.563789
GN	YSI	rs32633	2B	56.3415	6.34014e-05	4.1979	0.256554	0.215943	0.265221	0.563789
GN	YSI	rs58354	6A	95.98	6.48838e-05	4.18786	0.0955056	0.215943	0.265082	0.563789
GN	YSI	rs13106	3B	22.764	0.000117665	3.92935	0.0898876	0.215943	0.261519	0.66258
GN	YSI	rs37965	7A	111.704	0.000168683	3.77293	0.155431	0.215943	0.259377	0.66258
GN	YSI	rs16573	3A	23.905	0.000175235	3.75638	0.183521	0.215943	0.259151	0.66258
GN	YSI	rs10013	3A	33.11	0.000246932	3.60742	0.0842697	0.215943	0.257122	0.66258
GN	YSI	rs15730	5B	26.242	0.000255525	3.59257	0.0749064	0.215943	0.256921	0.66258
GN	YSI	rs29300	6B	48.967	0.000293812	3.53193	0.47191	0.215943	0.256098	0.66258
GN	YSI	rs29301	6B	48.967	0.000293812	3.53193	0.47191	0.215943	0.256098	0.66258
GN	YSI	rs29302	6B	48.967	0.000293812	3.53193	0.47191	0.215943	0.256098	0.66258
GN	YSI	rs63001	4D	0	0.000303761	3.51747	0.458801	0.215943	0.255902	0.66258
GN	YSI	rs2717	5D	168.429	0.000307249	3.51251	0.088015	0.215943	0.255835	0.66258
GN	YSI	rs46403	5D	168.429	0.000315531	3.50096	0.110487	0.215943	0.255679	0.66258
GN	YSI	rs46404	5D	168.429	0.000315531	3.50096	0.110487	0.215943	0.255679	0.66258
GN	YSI	rs17786	5A	103.987	0.000323003	3.49079	0.071161	0.215943	0.255541	0.66258
GN	YSI	rs50309	Unknown	NA	0.000343015	3.46469	0.249064	0.215943	0.255188	0.66258
GN	YSI	rs63903	7A	111.704	0.000358203	3.44587	0.162921	0.215943	0.254934	0.66258
GN	YSI	rs10602	7A	27.54	0.000358204	3.44587	0.428839	0.215943	0.254934	0.66258
GN	YSI	rs33289	5D	168.429	0.000432269	3.36425	0.108614	0.215943	0.253833	0.66258
GN	YSI	rs56382	7A	111.704	0.000435392	3.36112	0.151685	0.215943	0.253791	0.66258
GN	YSI	rs20428	1D	12.505	0.000443915	3.3527	0.116105	0.215943	0.253678	0.66258
GN	YSI	rs20429	1D	12.505	0.000443915	3.3527	0.116105	0.215943	0.253678	0.66258
GN	YSI	rs6125	7A	75.883	0.000466278	3.33136	0.426966	0.215943	0.253391	0.66258
GN	YSI	rs46828	2B	67.141	0.000476151	3.32226	0.0580524	0.215943	0.253268	0.66258
GN	YSI	rs46829	2B	67.141	0.000476151	3.32226	0.0580524	0.215943	0.253268	0.66258
GN	YSI	rs51479	3B	56.892	0.000478264	3.32033	0.38015	0.215943	0.253243	0.66258
GN	YSI	rs47133	7B	39.828	0.000487544	3.31199	0.308989	0.215943	0.25313	0.66258
GN	YSI	rs41934	4D	0	0.000488021	3.31156	0.47191	0.215943	0.253125	0.66258
GN	YSI	rs41935	4D	0	0.000488021	3.31156	0.47191	0.215943	0.253125	0.66258
GN	YSI	rs59783	5D	168.429	0.000511367	3.29127	0.0992509	0.215943	0.252852	0.668194
GN	YSI	rs64000	5D	168.429	0.000522916	3.28157	0.104869	0.215943	0.252722	0.668194
GN	YSI	rs31649	5D	168.429	0.000548166	3.26109	0.0992509	0.215943	0.252447	0.680386
GN	YSI	rs51388	4B	50.376	0.000563822	3.24886	0.116105	0.215943	0.252283	0.680386
GN	YSI	rs57405	7A	111.704	0.000579438	3.23699	0.277154	0.215943	0.252124	0.680386
GN	YSI	rs45230	5D	168.429	0.000599018	3.22256	0.110487	0.215943	0.251931	0.684867
GN	YSI	rs63999	5D	168.429	0.000683664	3.16516	0.108614	0.215943	0.251163	0.742771
GN	YSI	rs41933	4D	0	0.000683856	3.16504	0.470037	0.215943	0.251161	0.742771
GN	YSI	rs22282	3D	63.905	0.000725123	3.13959	0.2397	0.215943	0.250821	0.750088
GN	YSI	rs22283	3D	63.905	0.000725123	3.13959	0.2397	0.215943	0.250821	0.750088
GN	YSI	rs60202	3B	104.238	0.000779649	3.1081	0.142322	0.215943	0.250401	0.773298
GN	YSI	rs27540	2D	84.4585	0.00078671	3.10419	0.0842697	0.215943	0.250349	0.773298
GN	YSI	rs58841	7D	136.908	0.000800958	3.09639	0.322097	0.215943	0.250245	0.773298
GN	YSI	rs27539	2D	84.4585	0.000838805	3.07634	0.076779	0.215943	0.249978	0.780934
GN	YSI	rs52603	2B	96.718	0.000880767	3.05514	0.101124	0.215943	0.249696	0.780934
GN	YSI	rs52604	2B	96.718	0.000880767	3.05514	0.101124	0.215943	0.249696	0.780934
GN	YSI	rs52605	2B	96.718	0.000880767	3.05514	0.101124	0.215943	0.249696	0.780934
GN	YSI	rs41638	Unknown	NA	0.00091924	3.03657	0.102996	0.215943	0.249449	0.795224
GN	YSI	rs16293	5B	26.242	0.00093349	3.02989	0.0898876	0.215943	0.24936	0.795224
SW	Mean	rs10347	3B	31.882	9.00309e-05	4.04561	0.114232	0.310314	0.351815	0.61336
SW	Mean	rs10875	4B	56.065	9.40791e-05	4.02651	0.162921	0.310314	0.351584	0.61336
SW	Mean	rs43254	6A	55.893	9.63862e-05	4.01599	0.35206	0.310314	0.351456	0.61336
SW	Mean	rs16546	4B	58.338	9.68121e-05	4.01407	0.121723	0.310314	0.351433	0.61336
SW	Mean	rs1914	6A	55.893	0.000108617	3.9641	0.385768	0.310314	0.350828	0.61336
SW	Mean	rs54352	6A	55.893	0.000110799	3.95546	0.297753	0.310314	0.350724	0.61336
SW	Mean	rs4288	6A	55.893	0.000113057	3.9467	0.455056	0.310314	0.350618	0.61336
SW	Mean	rs736	4B	56.065	0.000155541	3.80816	0.123596	0.310314	0.348948	0.61336
SW	Mean	rs14352	4B	56.065	0.000166212	3.77934	0.117978	0.310314	0.348601	0.61336
SW	Mean	rs50041	4B	58.338	0.000173563	3.76054	0.310861	0.310314	0.348375	0.61336
SW	Mean	rs9954	6A	55.893	0.000189968	3.72132	0.378277	0.310314	0.347905	0.61336
SW	Mean	rs45812	4B	58.338	0.000203345	3.69177	0.104869	0.310314	0.34755	0.61336
SW	Mean	rs25596	4B	58.338	0.000216585	3.66437	0.116105	0.310314	0.347222	0.61336
SW	Mean	rs21682	6A	55.893	0.000237954	3.62351	0.305243	0.310314	0.346733	0.61336
SW	Mean	rs21681	6A	55.893	0.000237954	3.62351	0.305243	0.310314	0.346733	0.61336
SW	Mean	rs8265	4B	56.065	0.000263162	3.57978	0.125468	0.310314	0.346211	0.61336
SW	Mean	rs24510	3B	47.798	0.000272555	3.56455	0.0917603	0.310314	0.346029	0.61336
SW	Mean	rs49977	4B	56.065	0.000280093	3.5527	0.138577	0.310314	0.345888	0.61336
SW	Mean	rs5823	4A	9.109	0.000306599	3.51343	0.076779	0.310314	0.34542	0.61336
SW	Mean	rs61637	Unknown	NA	0.000310308	3.50821	0.14794	0.310314	0.345357	0.61336
SW	Mean	rs20528	6A	55.893	0.000321183	3.49325	0.207865	0.310314	0.345179	0.61336
SW	Mean	rs7797	7D	44.602	0.000332898	3.47769	0.102996	0.310314	0.344994	0.61336
SW	Mean	rs924	2D	85.027	0.000335456	3.47436	0.0599251	0.310314	0.344955	0.61336
SW	Mean	rs44712	7D	44.602	0.000349335	3.45676	0.102996	0.310314	0.344745	0.61336
SW	Mean	rs21205	6A	55.893	0.000352944	3.45229	0.359551	0.310314	0.344692	0.61336
SW	Mean	rs39906	7D	44.602	0.000393255	3.40533	0.108614	0.310314	0.344135	0.613803
SW	Mean	rs46807	6A	55.893	0.000401017	3.39684	0.453184	0.310314	0.344034	0.613803
SW	Mean	rs51479	3B	56.892	0.000401372	3.39645	0.38015	0.310314	0.344029	0.613803
SW	Mean	rs7014	4B	56.065	0.000409711	3.38752	0.11985	0.310314	0.343924	0.613803
SW	Mean	rs20748	6A	55.893	0.000436779	3.35974	0.20412	0.310314	0.343594	0.615698
SW	Mean	rs40974	3B	31.882	0.000439319	3.35722	0.136704	0.310314	0.343564	0.615698
SW	Mean	rs13277	6A	55.893	0.000486067	3.3133	0.327715	0.310314	0.343045	0.650789
SW	Mean	rs12851	4A	61.015	0.000494315	3.306	0.0561798	0.310314	0.342958	0.650789
SW	Mean	rs2321	6A	55.893	0.0005106	3.29192	0.359551	0.310314	0.342792	0.652457
SW	Mean	rs63958	7D	44.602	0.000559169	3.25246	0.104869	0.310314	0.342326	0.693016
SW	Mean	rs55671	7D	44.602	0.000626576	3.20303	0.117978	0.310314	0.341744	0.693016
SW	Mean	rs36405	2B	13.658	0.000644752	3.19061	0.114232	0.310314	0.341598	0.693016
SW	Mean	rs36406	2B	13.658	0.000644752	3.19061	0.114232	0.310314	0.341598	0.693016
SW	Mean	rs33504	2D	56.609	0.000662902	3.17855	0.325843	0.310314	0.341456	0.693016
SW	Mean	rs54729	2B	63.73	0.00067146	3.17298	0.205993	0.310314	0.34139	0.693016
SW	Mean	rs43306	6A	55.893	0.000705141	3.15172	0.359551	0.310314	0.34114	0.693016
SW	Mean	rs32159	6A	55.893	0.000723472	3.14058	0.464419	0.310314	0.341009	0.693016
SW	Mean	rs26311	6A	55.893	0.000745827	3.12736	0.367041	0.310314	0.340854	0.693016
SW	Mean	rs31591	7D	44.602	0.000804332	3.09456	0.110487	0.310314	0.34047	0.693016
SW	Mean	rs55249	6A	55.893	0.000813773	3.0895	0.363296	0.310314	0.34041	0.693016
SW	Mean	rs28342	1B	66.042	0.000841285	3.07506	0.20412	0.310314	0.340241	0.693016
SW	Mean	rs28343	1B	66.042	0.000841285	3.07506	0.20412	0.310314	0.340241	0.693016
SW	Mean	rs40973	3B	31.882	0.000862229	3.06438	0.138577	0.310314	0.340116	0.693016
SW	Mean	rs55672	7D	44.602	0.000869133	3.06091	0.11236	0.310314	0.340075	0.693016
SW	Mean	rs9953	6A	55.893	0.000883411	3.05384	0.353933	0.310314	0.339993	0.693016
SW	Mean	rs54441	2A	59.228	0.000895404	3.04798	0.449438	0.310314	0.339924	0.693016
SW	Mean	rs54442	2A	59.228	0.000895404	3.04798	0.449438	0.310314	0.339924	0.693016
SW	Mean	rs21650	6A	55.893	0.000900811	3.04537	0.297753	0.310314	0.339893	0.693016
SW	Mean	rs38640	7D	44.602	0.000907789	3.04201	0.11236	0.310314	0.339854	0.693016
SW	Mean	rs38641	7D	44.602	0.000907789	3.04201	0.11236	0.310314	0.339854	0.693016
SW	Mean	rs35904	7D	44.602	0.000913912	3.0391	0.110487	0.310314	0.33982	0.693016
SW	Mean	rs139	7D	44.602	0.000915172	3.0385	0.101124	0.310314	0.339813	0.693016
SW	Mean	rs21201	4A	146.426	0.00092517	3.03378	0.14794	0.310314	0.339758	0.693016
SW	ASV	rs42716	7A	10.479	2.34361e-05	4.63011	0.0655431	0.0711802	0.136689	0.717239
SW	ASV	rs9439	6B	50.104	6.76588e-05	4.16968	0.438202	0.0711802	0.129094	0.717239
SW	ASV	rs9440	6B	50.104	6.76588e-05	4.16968	0.438202	0.0711802	0.129094	0.717239
SW	ASV	rs10475	2B	55.773	7.68808e-05	4.11418	0.088015	0.0711802	0.128186	0.717239
SW	ASV	rs10474	2B	55.773	8.25438e-05	4.08332	0.093633	0.0711802	0.127681	0.717239
SW	ASV	rs9441	6B	50.104	0.000138645	3.8581	0.441948	0.0711802	0.124014	0.999023
SW	ASV	rs39187	1A	55.882	0.000220595	3.6564	0.0805243	0.0711802	0.120752	0.999023
SW	ASV	rs57539	6B	50.104	0.000232494	3.63359	0.338951	0.0711802	0.120384	0.999023
SW	ASV	rs20069	1A	44.512	0.000234042	3.63071	0.0861423	0.0711802	0.120338	0.999023
SW	ASV	rs18092	2A	92.517	0.000239935	3.61991	0.076779	0.0711802	0.120164	0.999023
SW	ASV	rs50423	4A	62.152	0.000293666	3.53215	0.071161	0.0711802	0.118754	0.999023
SW	ASV	rs3844	6B	48.399	0.000306759	3.5132	0.425094	0.0711802	0.11845	0.999023
SW	ASV	rs41238	Unknown	NA	0.000370868	3.43078	0.108614	0.0711802	0.11713	0.999023
SW	ASV	rs19159	1B	86.521	0.000396357	3.40191	0.108614	0.0711802	0.116668	0.999023
SW	ASV	rs50327	7A	1.137	0.000413406	3.38362	0.209738	0.0711802	0.116376	0.999023
SW	ASV	rs45631	2A	59.228	0.000514039	3.289	0.123596	0.0711802	0.114869	0.999023
SW	ASV	rs45630	2A	59.228	0.000514039	3.289	0.123596	0.0711802	0.114869	0.999023
SW	ASV	rs2832	5B	112.759	0.000525005	3.27984	0.434457	0.0711802	0.114723	0.999023
SW	ASV	rs51581	7A	1.137	0.000613746	3.21201	0.2603	0.0711802	0.113646	0.999023
SW	ASV	rs51582	7A	1.137	0.000613746	3.21201	0.2603	0.0711802	0.113646	0.999023
SW	ASV	rs6309	1B	66.042	0.000635615	3.19681	0.357678	0.0711802	0.113405	0.999023
SW	ASV	rs62782	1B	66.042	0.000693413	3.15901	0.342697	0.0711802	0.112806	0.999023
SW	ASV	rs40086	6B	49.5355	0.000699332	3.15532	0.468165	0.0711802	0.112748	0.999023
SW	ASV	rs7192	1A	56.45	0.000713914	3.14635	0.0730337	0.0711802	0.112606	0.999023
SW	ASV	rs59730	1B	66.042	0.000725042	3.13964	0.35206	0.0711802	0.1125	0.999023
SW	ASV	rs39525	1B	26.163	0.000748345	3.1259	0.222846	0.0711802	0.112282	0.999023
SW	ASV	rs43589	5A	59.362	0.000805638	3.09386	0.327715	0.0711802	0.111776	0.999023
SW	ASV	rs55052	4A	136.19	0.000870341	3.06031	0.29588	0.0711802	0.111247	0.999023
SW	bi	rs16337	1D	21.605	4.42565e-05	4.35402	0.108614	0.0440403	0.106781	0.840344
SW	bi	rs34430	2B	59.184	5.04666e-05	4.297	0.280899	0.0440403	0.105814	0.840344
SW	bi	rs46240	6B	46.694	7.84798e-05	4.10524	0.353933	0.0440403	0.102577	0.840344
SW	bi	rs438	1A	41.098	0.000117291	3.93074	0.0543071	0.0440403	0.0996469	0.840344
SW	bi	rs439	1A	41.098	0.000117291	3.93074	0.0543071	0.0440403	0.0996469	0.840344
SW	bi	rs30441	3B	40.978	0.000125294	3.90207	0.413858	0.0440403	0.0991672	0.840344
SW	bi	rs9718	3B	26.175	0.000138814	3.85757	0.305243	0.0440403	0.0984232	0.840344
SW	bi	rs12244	1B	44.438	0.000194077	3.71203	0.131086	0.0440403	0.0959979	0.840344
SW	bi	rs15495	7D	65.1175	0.00021424	3.6691	0.241573	0.0440403	0.0952848	0.840344
SW	bi	rs31945	6B	46.694	0.000227373	3.64326	0.411985	0.0440403	0.0948561	0.840344
SW	bi	rs31944	6B	46.694	0.000227373	3.64326	0.411985	0.0440403	0.0948561	0.840344
SW	bi	rs34288	1B	44.438	0.000263127	3.57983	0.101124	0.0440403	0.0938052	0.840344
SW	bi	rs38200	2B	61.457	0.000270792	3.56736	0.486891	0.0440403	0.0935989	0.840344
SW	bi	rs38201	2B	61.457	0.000270792	3.56736	0.486891	0.0440403	0.0935989	0.840344
SW	bi	rs45133	6A	67.4055	0.000373655	3.42753	0.108614	0.0440403	0.0912914	0.942795
SW	bi	rs59000	3B	42.114	0.000374657	3.42637	0.265918	0.0440403	0.0912723	0.942795
SW	bi	rs37704	6B	80.808	0.000385657	3.4138	0.185393	0.0440403	0.0910655	0.942795
SW	bi	rs31943	6B	46.694	0.000400288	3.39763	0.40824	0.0440403	0.0907995	0.942795
SW	bi	rs14835	2A	59.228	0.000431226	3.36529	0.451311	0.0440403	0.0902682	0.942795
SW	bi	rs6663	7A	66.7885	0.000455708	3.34131	0.258427	0.0440403	0.0898746	0.942795
SW	bi	rs6664	7A	66.7885	0.000455708	3.34131	0.258427	0.0440403	0.0898746	0.942795
SW	bi	rs49843	7D	65.1175	0.000520587	3.28351	0.230337	0.0440403	0.0889271	0.968119
SW	bi	rs49844	7D	65.1175	0.000520587	3.28351	0.230337	0.0440403	0.0889271	0.968119
SW	bi	rs53487	5B	127.712	0.000644317	3.1909	0.0674157	0.0440403	0.0874137	0.968119
SW	bi	rs913	3B	26.175	0.000661342	3.17957	0.322097	0.0440403	0.087229	0.968119
SW	bi	rs5651	1B	61.494	0.000736537	3.13281	0.496255	0.0440403	0.086467	0.968119
SW	bi	rs39238	3D	53.1045	0.000760007	3.11918	0.38015	0.0440403	0.0862454	0.968119
SW	bi	rs42743	7B	118.551	0.000880476	3.05528	0.279026	0.0440403	0.0852073	0.968119
SW	bi	rs42175	4A	73.559	0.000883866	3.05361	0.419476	0.0440403	0.0851802	0.968119
SW	bi	rs14393	3A	33.11	0.000886384	3.05238	0.38764	0.0440403	0.0851602	0.968119
SW	bi	rs1292	7A	0	0.000966563	3.01477	0.117978	0.0440403	0.0845505	0.968119
SW	bi	rs46809	5D	29.561	0.000966735	3.01469	0.0636704	0.0440403	0.0845493	0.968119
SW	bi	rs60225	2A	74.319	0.000978051	3.00964	0.333333	0.0440403	0.0844674	0.968119
SW	bi	rs30799	1D	130.799	0.000994624	3.00234	0.11985	0.0440403	0.0843493	0.968119
SW	bi	rs58694	6B	46.694	0.000996824	3.00138	0.093633	0.0440403	0.0843337	0.968119
SW	HMRPGV	rs736	4B	56.065	3.53174e-05	4.45201	0.123596	0.329858	0.375	0.63265
SW	HMRPGV	rs24510	3B	47.798	4.06148e-05	4.39132	0.0917603	0.329858	0.374277	0.63265
SW	HMRPGV	rs10347	3B	31.882	5.3785e-05	4.26934	0.114232	0.329858	0.372828	0.63265
SW	HMRPGV	rs14352	4B	56.065	6.64547e-05	4.17747	0.117978	0.329858	0.37174	0.63265
SW	HMRPGV	rs16546	4B	58.338	8.1669e-05	4.08794	0.121723	0.329858	0.370683	0.63265
SW	HMRPGV	rs10875	4B	56.065	0.000123931	3.90682	0.162921	0.329858	0.368553	0.63265
SW	HMRPGV	rs61637	Unknown	NA	0.000135646	3.86759	0.14794	0.329858	0.368093	0.63265
SW	HMRPGV	rs25596	4B	58.338	0.000174222	3.7589	0.116105	0.329858	0.366822	0.63265
SW	HMRPGV	rs45812	4B	58.338	0.000178853	3.7475	0.104869	0.329858	0.366689	0.63265
SW	HMRPGV	rs54352	6A	55.893	0.000178986	3.74718	0.297753	0.329858	0.366686	0.63265
SW	HMRPGV	rs50041	4B	58.338	0.000179546	3.74583	0.310861	0.329858	0.36667	0.63265
SW	HMRPGV	rs8265	4B	56.065	0.000185453	3.73177	0.125468	0.329858	0.366506	0.63265
SW	HMRPGV	rs49977	4B	56.065	0.000189303	3.72284	0.138577	0.329858	0.366402	0.63265
SW	HMRPGV	rs7014	4B	56.065	0.000212913	3.6718	0.11985	0.329858	0.365807	0.660729
SW	HMRPGV	rs924	2D	85.027	0.000274702	3.56114	0.0599251	0.329858	0.364522	0.672722
SW	HMRPGV	rs12851	4A	61.015	0.000275714	3.55954	0.0561798	0.329858	0.364503	0.672722
SW	HMRPGV	rs4288	6A	55.893	0.000292306	3.53416	0.455056	0.329858	0.364209	0.672722
SW	HMRPGV	rs40974	3B	31.882	0.000308688	3.51048	0.136704	0.329858	0.363935	0.672722
SW	HMRPGV	rs9954	6A	55.893	0.000319738	3.49521	0.378277	0.329858	0.363759	0.672722
SW	HMRPGV	rs1914	6A	55.893	0.000325759	3.4871	0.385768	0.329858	0.363665	0.672722
SW	HMRPGV	rs43254	6A	55.893	0.000342728	3.46505	0.35206	0.329858	0.36341	0.672722
SW	HMRPGV	rs59405	2B	104.675	0.000367353	3.43492	0.44382	0.329858	0.363062	0.672722
SW	HMRPGV	rs51479	3B	56.892	0.000372593	3.42876	0.38015	0.329858	0.362991	0.672722
SW	HMRPGV	rs13277	6A	55.893	0.000383991	3.41568	0.327715	0.329858	0.36284	0.672722
SW	HMRPGV	rs5823	4A	9.109	0.000387102	3.41217	0.076779	0.329858	0.3628	0.672722
SW	HMRPGV	rs20528	6A	55.893	0.000482747	3.31628	0.207865	0.329858	0.361696	0.757239
SW	HMRPGV	rs28342	1B	66.042	0.000493477	3.30673	0.20412	0.329858	0.361586	0.757239
SW	HMRPGV	rs28343	1B	66.042	0.000493477	3.30673	0.20412	0.329858	0.361586	0.757239
SW	HMRPGV	rs63634	1B	47.847	0.000534222	3.27228	0.243446	0.329858	0.361191	0.757239
SW	HMRPGV	rs21682	6A	55.893	0.000541451	3.26644	0.305243	0.329858	0.361124	0.757239
SW	HMRPGV	rs21681	6A	55.893	0.000541451	3.26644	0.305243	0.329858	0.361124	0.757239
SW	HMRPGV	rs44712	7D	44.602	0.00060419	3.21883	0.102996	0.329858	0.360578	0.757239
SW	HMRPGV	rs20748	6A	55.893	0.00060721	3.21666	0.20412	0.329858	0.360554	0.757239
SW	HMRPGV	rs7797	7D	44.602	0.000660537	3.1801	0.102996	0.329858	0.360135	0.757239
SW	HMRPGV	rs40973	3B	31.882	0.000681292	3.16667	0.138577	0.329858	0.359982	0.757239
SW	HMRPGV	rs64612	1A	115.488	0.000681844	3.16632	0.447566	0.329858	0.359978	0.757239
SW	HMRPGV	rs64611	1A	115.488	0.000681844	3.16632	0.447566	0.329858	0.359978	0.757239
SW	HMRPGV	rs5549	4B	56.633	0.000693036	3.15924	0.138577	0.329858	0.359897	0.757239
SW	HMRPGV	rs46807	6A	55.893	0.000699785	3.15504	0.453184	0.329858	0.359849	0.757239
SW	HMRPGV	rs4465	7B	112.867	0.000700469	3.15461	0.131086	0.329858	0.359844	0.757239
SW	HMRPGV	rs39906	7D	44.602	0.000714606	3.14593	0.108614	0.329858	0.359745	0.757239
SW	HMRPGV	rs26311	6A	55.893	0.000767973	3.11465	0.367041	0.329858	0.359388	0.766059
SW	HMRPGV	rs15317	4B	56.633	0.000771479	3.11268	0.256554	0.329858	0.359366	0.766059
SW	HMRPGV	rs52132	6A	46.797	0.000784941	3.10516	0.155431	0.329858	0.35928	0.766059
SW	HMRPGV	rs53187	2A	59.228	0.000793459	3.10048	0.417603	0.329858	0.359227	0.766059
SW	HMRPGV	rs21205	6A	55.893	0.000819223	3.0866	0.359551	0.329858	0.359069	0.773738
SW	HMRPGV	rs18871	1B	76.285	0.000846438	3.0724	0.157303	0.329858	0.358907	0.782433
SW	HMRPGV	rs41791	1B	44.438	0.000894287	3.04852	0.071161	0.329858	0.358635	0.809441
SW	HMRPGV	rs55671	7D	44.602	0.000951213	3.02172	0.117978	0.329858	0.358331	0.828724
SW	MASI	rs42716	7A	10.479	1.7257e-05	4.76303	0.0655431	0.0690787	0.136951	0.749749
SW	MASI	rs10475	2B	55.773	0.000104755	3.97982	0.088015	0.0690787	0.124014	0.996839
SW	MASI	rs10474	2B	55.773	0.000110643	3.95607	0.093633	0.0690787	0.123627	0.996839
SW	MASI	rs20069	1A	44.512	0.000156315	3.806	0.0861423	0.0690787	0.121184	0.996839
SW	MASI	rs50327	7A	1.137	0.000207757	3.68245	0.209738	0.0690787	0.119183	0.996839
SW	MASI	rs3844	6B	48.399	0.000229371	3.63946	0.425094	0.0690787	0.118488	0.996839
SW	MASI	rs9439	6B	50.104	0.000258069	3.58826	0.438202	0.0690787	0.117662	0.996839
SW	MASI	rs9440	6B	50.104	0.000258069	3.58826	0.438202	0.0690787	0.117662	0.996839
SW	MASI	rs41238	Unknown	NA	0.000273766	3.56262	0.108614	0.0690787	0.117249	0.996839
SW	MASI	rs18092	2A	92.517	0.000289638	3.53815	0.076779	0.0690787	0.116855	0.996839
SW	MASI	rs57539	6B	50.104	0.0003706	3.43109	0.338951	0.0690787	0.115136	0.996839
SW	MASI	rs40086	6B	49.5355	0.000431312	3.36521	0.468165	0.0690787	0.114082	0.996839
SW	MASI	rs9441	6B	50.104	0.000450855	3.34596	0.441948	0.0690787	0.113774	0.996839
SW	MASI	rs49020	3A	0	0.000499949	3.30107	0.389513	0.0690787	0.113058	0.996839
SW	MASI	rs50423	4A	62.152	0.000510763	3.29178	0.071161	0.0690787	0.112909	0.996839
SW	MASI	rs2832	5B	112.759	0.000560233	3.25163	0.434457	0.0690787	0.11227	0.996839
SW	MASI	rs39187	1A	55.882	0.000645013	3.19043	0.0805243	0.0690787	0.111297	0.996839
SW	MASI	rs22733	6B	50.104	0.000691961	3.15992	0.393258	0.0690787	0.110812	0.996839
SW	MASI	rs7340	4A	147.563	0.000749978	3.12495	0.331461	0.0690787	0.110258	0.996839
SW	MASI	rs19159	1B	86.521	0.000773956	3.11128	0.108614	0.0690787	0.110042	0.996839
SW	MASI	rs26853	7A	1.137	0.000868808	3.06108	0.468165	0.0690787	0.109248	0.996839
SW	MASI	rs6309	1B	66.042	0.000912925	3.03956	0.357678	0.0690787	0.108908	0.996839
SW	MASI	rs9114	3D	115.075	0.000948594	3.02292	0.0749064	0.0690787	0.108645	0.996839
SW	MASI	rs51581	7A	1.137	0.000958888	3.01823	0.2603	0.0690787	0.108571	0.996839
SW	MASI	rs51582	7A	1.137	0.000958888	3.01823	0.2603	0.0690787	0.108571	0.996839
SW	MASI	rs63834	4A	137.327	0.000964551	3.01567	0.419476	0.0690787	0.108531	0.996839
SW	WAASBY	rs9698	4B	58.338	2.58803e-05	4.58703	0.217228	0.219809	0.274235	0.609827
SW	WAASBY	rs30755	4B	58.338	2.80729e-05	4.55171	0.202247	0.219809	0.273743	0.609827
SW	WAASBY	rs17188	2A	58.66	9.55553e-05	4.01975	0.441948	0.219809	0.266397	0.977759
SW	WAASBY	rs26088	4B	58.338	0.000132709	3.8771	0.174157	0.219809	0.264447	0.977759
SW	WAASBY	rs16546	4B	58.338	0.000152646	3.81631	0.121723	0.219809	0.263619	0.977759
SW	WAASBY	rs2111	4B	58.338	0.000175783	3.75502	0.192884	0.219809	0.262786	0.977759
SW	WAASBY	rs21706	4B	58.338	0.000198405	3.70245	0.196629	0.219809	0.262072	0.977759
SW	WAASBY	rs62908	4B	58.338	0.000238145	3.62316	0.20412	0.219809	0.260999	0.977759
SW	WAASBY	rs25596	4B	58.338	0.000273197	3.56352	0.116105	0.219809	0.260193	0.977759
SW	WAASBY	rs59294	1B	112.677	0.000276778	3.55787	0.220974	0.219809	0.260117	0.977759
SW	WAASBY	rs45706	1B	61.494	0.000355566	3.44908	0.299625	0.219809	0.258652	0.977759
SW	WAASBY	rs51258	4B	58.338	0.000363761	3.43918	0.196629	0.219809	0.258519	0.977759
SW	WAASBY	rs4701	1B	61.494	0.000373805	3.42735	0.307116	0.219809	0.25836	0.977759
SW	WAASBY	rs29309	5D	64.92	0.000375777	3.42507	0.0749064	0.219809	0.258329	0.977759
SW	WAASBY	rs11152	1B	61.494	0.000382658	3.41719	0.335206	0.219809	0.258223	0.977759
SW	WAASBY	rs4631	4B	58.338	0.000397776	3.40036	0.196629	0.219809	0.257997	0.977759
SW	WAASBY	rs22297	2A	92.517	0.000476902	3.32157	0.0617978	0.219809	0.256942	0.977759
SW	WAASBY	rs45812	4B	58.338	0.000571628	3.24289	0.104869	0.219809	0.255891	0.977759
SW	WAASBY	rs55953	5A	9.093	0.000745487	3.12756	0.417603	0.219809	0.254356	0.977759
SW	WAASBY	rs49512	1D	0	0.000751405	3.12413	0.318352	0.219809	0.254311	0.977759
SW	WAASBY	rs43822	4B	58.338	0.000765314	3.11616	0.370787	0.219809	0.254205	0.977759
SW	WAASBY	rs43823	4B	58.338	0.000765314	3.11616	0.370787	0.219809	0.254205	0.977759
SW	WAASBY	rs57429	2A	92.517	0.000839785	3.07583	0.0955056	0.219809	0.25367	0.977759
SW	WAASBY	rs10875	4B	56.065	0.000863838	3.06357	0.162921	0.219809	0.253508	0.977759
SW	WAASBY	rs15027	7A	103.744	0.000889956	3.05063	0.125468	0.219809	0.253336	0.977759
SW	WAASBY	rs10679	2A	92.517	0.000890992	3.05013	0.071161	0.219809	0.25333	0.977759
SW	WAASBY	rs55954	5A	9.093	0.000893137	3.04908	0.413858	0.219809	0.253316	0.977759
SW	WAASBY	rs39744	4B	58.338	0.000995285	3.00205	0.17603	0.219809	0.252694	0.977759
SW	Wi	rs42716	7A	10.479	2.54791e-06	5.59382	0.0655431	0.035531	0.120381	0.110697
SW	Wi	rs20528	6A	55.893	8.09069e-05	4.09201	0.207865	0.035531	0.0943474	0.999411
SW	Wi	rs20748	6A	55.893	0.000107388	3.96905	0.20412	0.035531	0.0922643	0.999411
SW	Wi	rs50423	4A	62.152	0.000143019	3.84461	0.071161	0.035531	0.0901644	0.999411
SW	Wi	rs50327	7A	1.137	0.000202386	3.69382	0.209738	0.035531	0.0876313	0.999411
SW	Wi	rs3844	6B	48.399	0.000281357	3.55074	0.425094	0.035531	0.0852395	0.999411
SW	Wi	rs64143	7A	0	0.000285884	3.54381	0.0730337	0.035531	0.085124	0.999411
SW	Wi	rs9114	3D	115.075	0.000362239	3.44101	0.0749064	0.035531	0.0834132	0.999411
SW	Wi	rs6531	3D	114.507	0.000392576	3.40608	0.0749064	0.035531	0.0828334	0.999411
SW	Wi	rs57539	6B	50.104	0.000434242	3.36227	0.338951	0.035531	0.0821073	0.999411
SW	Wi	rs19159	1B	86.521	0.000460257	3.337	0.108614	0.035531	0.081689	0.999411
SW	Wi	rs5690	Unknown	NA	0.000533475	3.27289	0.168539	0.035531	0.0806294	0.999411
SW	Wi	rs55882	7A	10.479	0.000547038	3.26198	0.0636704	0.035531	0.0804495	0.999411
SW	Wi	rs1733	3D	115.075	0.000560756	3.25123	0.076779	0.035531	0.080272	0.999411
SW	Wi	rs40229	1A	45.6495	0.000580718	3.23603	0.468165	0.035531	0.0800215	0.999411
SW	Wi	rs22733	6B	50.104	0.000620556	3.20722	0.393258	0.035531	0.0795468	0.999411
SW	Wi	rs40086	6B	49.5355	0.00063212	3.1992	0.468165	0.035531	0.0794148	0.999411
SW	Wi	rs26853	7A	1.137	0.000853609	3.06874	0.468165	0.035531	0.0772731	0.999411
SW	Wi	rs16116	6B	47.831	0.000878375	3.05632	0.23221	0.035531	0.0770698	0.999411
SW	Wi	rs16117	6B	47.831	0.000878375	3.05632	0.23221	0.035531	0.0770698	0.999411
SW	Wi	rs35884	1B	75.148	0.000923417	3.0346	0.11985	0.035531	0.0767146	0.999411
SW	Wi	rs15571	3A	57.08	0.000965824	3.0151	0.47191	0.035531	0.0763958	0.999411
SW	Wi	rs40008	Unknown	NA	0.000994914	3.00221	0.192884	0.035531	0.0761854	0.999411
SW	Wi	rs20069	1A	44.512	0.000999352	3.00028	0.0861423	0.035531	0.0761538	0.999411
SW	YSI	rs12852	7A	111.704	2.96398e-05	4.52813	0.162921	0.219474	0.273104	0.987906
SW	YSI	rs56382	7A	111.704	7.24707e-05	4.13984	0.151685	0.219474	0.267732	0.987906
SW	YSI	rs17188	2A	58.66	8.83194e-05	4.05394	0.441948	0.219474	0.266552	0.987906
SW	YSI	rs51479	3B	56.892	0.000110597	3.95626	0.38015	0.219474	0.265214	0.987906
SW	YSI	rs37965	7A	111.704	0.00014915	3.82638	0.155431	0.219474	0.263441	0.987906
SW	YSI	rs52595	1A	49.061	0.000225259	3.64732	0.0898876	0.219474	0.261009	0.987906
SW	YSI	rs52594	1A	49.061	0.000225259	3.64732	0.0898876	0.219474	0.261009	0.987906
SW	YSI	rs20856	1B	66.042	0.000290736	3.5365	0.348315	0.219474	0.259511	0.987906
SW	YSI	rs63903	7A	111.704	0.000310878	3.50741	0.162921	0.219474	0.259119	0.987906
SW	YSI	rs52637	4B	56.065	0.000316827	3.49918	0.0599251	0.219474	0.259008	0.987906
SW	YSI	rs22297	2A	92.517	0.000339478	3.46919	0.0617978	0.219474	0.258604	0.987906
SW	YSI	rs14292	2A	59.228	0.000513808	3.2892	0.419476	0.219474	0.25619	0.987906
SW	YSI	rs1026	2A	59.228	0.000530284	3.27549	0.423221	0.219474	0.256007	0.987906
SW	YSI	rs41238	Unknown	NA	0.000531764	3.27428	0.108614	0.219474	0.255991	0.987906
SW	YSI	rs63000	3B	41.546	0.000571942	3.24265	0.0749064	0.219474	0.255569	0.987906
SW	YSI	rs31139	7D	76.49	0.000662438	3.17885	0.088015	0.219474	0.254719	0.987906
SW	YSI	rs6125	7A	75.883	0.000683837	3.16505	0.426966	0.219474	0.254535	0.987906
SW	YSI	rs32633	2B	56.3415	0.00071569	3.14528	0.256554	0.219474	0.254272	0.987906
SW	YSI	rs31413	1B	66.042	0.000893891	3.04872	0.235955	0.219474	0.252991	0.987906
SW	YSI	rs20303	2A	21.63	0.000994319	3.00247	0.117978	0.219474	0.252379	0.987906
PH	Mean	rs10070	4A	61.015	0.000239559	3.62059	0.110487	0.300022	0.336945	0.983203
PH	Mean	rs22297	2A	92.517	0.000322973	3.49083	0.0617978	0.300022	0.335375	0.983203
PH	Mean	rs6381	2A	92.517	0.000447467	3.34924	0.0655431	0.300022	0.333669	0.983203
PH	Mean	rs27351	6D	15.966	0.00048688	3.31258	0.202247	0.300022	0.333229	0.983203
PH	Mean	rs45003	2D	81.616	0.000564626	3.24824	0.116105	0.300022	0.332458	0.983203
PH	Mean	rs30626	6D	15.966	0.000637496	3.19552	0.191011	0.300022	0.331828	0.983203
PH	Mean	rs57429	2A	92.517	0.0006677	3.17542	0.0955056	0.300022	0.331588	0.983203
PH	Mean	rs62048	2A	92.517	0.000726594	3.13871	0.11236	0.300022	0.33115	0.983203
PH	Mean	rs62049	2A	92.517	0.000726594	3.13871	0.11236	0.300022	0.33115	0.983203
PH	Mean	rs21778	5B	137.945	0.000734835	3.13381	0.468165	0.300022	0.331091	0.983203
PH	Mean	rs51882	6D	15.966	0.000737713	3.13211	0.189139	0.300022	0.331071	0.983203
PH	Mean	rs20211	6D	15.966	0.000967647	3.01428	0.192884	0.300022	0.329671	0.983203
PH	Mean	rs27606	6D	15.966	0.000983613	3.00718	0.209738	0.300022	0.329586	0.983203
PH	ASV	rs8761	7A	69.63	1.28588e-05	4.8908	0.187266	0.0308528	0.103739	0.558665
PH	ASV	rs31040	6B	91.05	5.47149e-05	4.26189	0.434457	0.0308528	0.0928611	0.816253
PH	ASV	rs25412	1A	19.439	5.63633e-05	4.249	0.0692884	0.0308528	0.0926401	0.816253
PH	ASV	rs31039	6B	91.05	7.55145e-05	4.12197	0.413858	0.0308528	0.0904673	0.820201
PH	ASV	rs38120	3D	0.5685	0.000159878	3.79621	0.0992509	0.0308528	0.0849344	0.99998
PH	ASV	rs40573	2B	59.184	0.000162412	3.78938	0.0786517	0.0308528	0.084819	0.99998
PH	ASV	rs52049	1B	47.847	0.000249362	3.60317	0.202247	0.0308528	0.0816832	0.99998
PH	ASV	rs55176	3D	113.939	0.000353036	3.45218	0.0692884	0.0308528	0.0791552	0.99998
PH	ASV	rs57915	2A	11.39	0.000743545	3.12869	0.146067	0.0308528	0.0737862	0.99998
PH	ASV	rs13097	6D	48.941	0.000761541	3.11831	0.149813	0.0308528	0.0736149	0.99998
PH	ASV	rs13098	6D	48.941	0.000761541	3.11831	0.149813	0.0308528	0.0736149	0.99998
PH	ASV	rs35620	3D	30.905	0.000777762	3.10915	0.265918	0.0308528	0.0734641	0.99998
PH	ASV	rs25485	7A	70.767	0.000800705	3.09653	0.209738	0.0308528	0.073256	0.99998
PH	ASV	rs35112	7A	69.63	0.000883871	3.05361	0.185393	0.0308528	0.0725497	0.99998
PH	ASV	rs2833	5B	112.759	0.000997851	3.00093	0.252809	0.0308528	0.0716845	0.99998
PH	bi	rs40573	2B	59.184	7.73113e-06	5.11176	0.0786517	0.0140765	0.0921543	0.335887
PH	bi	rs38120	3D	0.5685	2.40547e-05	4.6188	0.0992509	0.0140765	0.0834113	0.452815
PH	bi	rs40926	3D	0	3.12674e-05	4.50491	0.144195	0.0140765	0.081408	0.452815
PH	bi	rs38334	3D	0	6.10851e-05	4.21406	0.348315	0.0140765	0.0763215	0.487484
PH	bi	rs38335	3D	0	6.10851e-05	4.21406	0.348315	0.0140765	0.0763215	0.487484
PH	bi	rs52172	3D	0	6.73228e-05	4.17184	0.140449	0.0140765	0.0755867	0.487484
PH	bi	rs40927	3D	0	9.01645e-05	4.04496	0.138577	0.0140765	0.0733843	0.559612
PH	bi	rs35304	3D	0	0.000114446	3.9414	0.14794	0.0140765	0.071593	0.621529
PH	bi	rs28052	3D	0	0.000134516	3.87123	0.138577	0.0140765	0.0703825	0.639478
PH	bi	rs3671	3D	0	0.000178807	3.74761	0.144195	0.0140765	0.068257	0.639478
PH	bi	rs32546	3D	0	0.000202883	3.69276	0.151685	0.0140765	0.0673164	0.639478
PH	bi	rs48151	2B	61.457	0.000204312	3.68971	0.451311	0.0140765	0.0672642	0.639478
PH	bi	rs45688	3D	0	0.000220784	3.65603	0.144195	0.0140765	0.0666878	0.639478
PH	bi	rs45689	3D	0	0.000220784	3.65603	0.144195	0.0140765	0.0666878	0.639478
PH	bi	rs45690	3D	0	0.000220784	3.65603	0.144195	0.0140765	0.0666878	0.639478
PH	bi	rs44531	7A	96.922	0.000326203	3.48651	0.41573	0.0140765	0.0637962	0.885763
PH	bi	rs10135	1A	77.486	0.000399984	3.39796	0.370787	0.0140765	0.0622925	0.999962
PH	bi	rs12001	3D	82.095	0.000495115	3.30529	0.41573	0.0140765	0.0607243	0.999962
PH	bi	rs51758	3D	0	0.00050174	3.29952	0.140449	0.0140765	0.0606268	0.999962
PH	bi	rs14609	2B	60.8885	0.000590592	3.22871	0.117978	0.0140765	0.0594324	0.999962
PH	bi	rs62019	4B	31.6075	0.000645464	3.19013	0.466292	0.0140765	0.058783	0.999962
PH	bi	rs59709	2D	63.998	0.000647404	3.18882	0.117978	0.0140765	0.0587611	0.999962
PH	bi	rs61896	2A	59.228	0.00074635	3.12706	0.350187	0.0140765	0.0577235	0.999962
PH	bi	rs35717	3D	0	0.000841972	3.0747	0.146067	0.0140765	0.0568461	0.999962
PH	bi	rs35716	3D	0	0.000841972	3.0747	0.146067	0.0140765	0.0568461	0.999962
PH	bi	rs25987	3A	53.669	0.000853225	3.06894	0.434457	0.0140765	0.0567496	0.999962
PH	bi	rs52638	1B	66.042	0.00085684	3.0671	0.0561798	0.0140765	0.0567188	0.999962
PH	bi	rs60750	3D	82.6635	0.000896821	3.04729	0.423221	0.0140765	0.0563875	0.999962
PH	bi	rs62083	3A	6.837	0.000943034	3.02547	0.477528	0.0140765	0.0560228	0.999962
PH	bi	rs46575	6D	27.333	0.000960223	3.01763	0.161049	0.0140765	0.0558917	0.999962
PH	HMRPGV	rs7426	5D	170.702	0.000227134	3.64372	0.166667	0.267997	0.306904	0.988315
PH	HMRPGV	rs7427	5D	170.702	0.000227134	3.64372	0.166667	0.267997	0.306904	0.988315
PH	HMRPGV	rs10070	4A	61.015	0.000310489	3.50795	0.110487	0.267997	0.305184	0.988315
PH	HMRPGV	rs45003	2D	81.616	0.000522385	3.28201	0.116105	0.267997	0.30234	0.988315
PH	HMRPGV	rs28613	7A	135.625	0.000564732	3.24816	0.228464	0.267997	0.301916	0.988315
PH	HMRPGV	rs47948	5D	170.702	0.000577281	3.23861	0.166667	0.267997	0.301797	0.988315
PH	HMRPGV	rs36886	5B	26.242	0.000594675	3.22572	0.138577	0.267997	0.301636	0.988315
PH	HMRPGV	rs55869	3A	89.509	0.000613809	3.21197	0.307116	0.267997	0.301464	0.988315
PH	HMRPGV	rs21778	5B	137.945	0.000642971	3.19181	0.468165	0.267997	0.301212	0.988315
PH	HMRPGV	rs16459	2A	59.228	0.00074976	3.12508	0.5	0.267997	0.30038	0.988315
PH	HMRPGV	rs16458	2A	59.228	0.00074976	3.12508	0.5	0.267997	0.30038	0.988315
PH	HMRPGV	rs21557	2B	59.184	0.000776906	3.10963	0.430712	0.267997	0.300187	0.988315
PH	HMRPGV	rs53062	3A	90.077	0.000793633	3.10038	0.327715	0.267997	0.300072	0.988315
PH	HMRPGV	rs51278	5D	170.702	0.000807361	3.09293	0.164794	0.267997	0.299979	0.988315
PH	HMRPGV	rs57373	6B	51.24	0.000828702	3.0816	0.102996	0.267997	0.299839	0.988315
PH	HMRPGV	rs9448	5D	170.702	0.000922892	3.03485	0.172285	0.267997	0.299258	0.988315
PH	HMRPGV	rs9447	5D	170.702	0.000922892	3.03485	0.172285	0.267997	0.299258	0.988315
PH	HMRPGV	rs9449	5D	170.702	0.000922892	3.03485	0.172285	0.267997	0.299258	0.988315
PH	HMRPGV	rs8839	5D	170.702	0.000929598	3.0317	0.17603	0.267997	0.299219	0.988315
PH	MASI	rs8761	7A	69.63	1.28575e-05	4.89084	0.187266	0.0308499	0.103737	0.558608
PH	MASI	rs31040	6B	91.05	5.47271e-05	4.2618	0.434457	0.0308499	0.0928566	0.815022
PH	MASI	rs25412	1A	19.439	5.62783e-05	4.24966	0.0692884	0.0308499	0.0926486	0.815022
PH	MASI	rs31039	6B	91.05	7.55669e-05	4.12167	0.413858	0.0308499	0.0904594	0.82077
PH	MASI	rs38120	3D	0.5685	0.000159576	3.79703	0.0992509	0.0308499	0.0849454	0.999986
PH	MASI	rs40573	2B	59.184	0.000162514	3.78911	0.0786517	0.0308499	0.0848116	0.999986
PH	MASI	rs52049	1B	47.847	0.000249475	3.60297	0.202247	0.0308499	0.0816771	0.999986
PH	MASI	rs55176	3D	113.939	0.000352361	3.45301	0.0692884	0.0308499	0.0791663	0.999986
PH	MASI	rs57915	2A	11.39	0.000743053	3.12898	0.146067	0.0308499	0.0737881	0.999986
PH	MASI	rs13097	6D	48.941	0.000762693	3.11765	0.149813	0.0308499	0.0736013	0.999986
PH	MASI	rs13098	6D	48.941	0.000762693	3.11765	0.149813	0.0308499	0.0736013	0.999986
PH	MASI	rs35620	3D	30.905	0.000778081	3.10898	0.265918	0.0308499	0.0734583	0.999986
PH	MASI	rs25485	7A	70.767	0.000800121	3.09684	0.209738	0.0308499	0.0732584	0.999986
PH	MASI	rs35112	7A	69.63	0.000883719	3.05369	0.185393	0.0308499	0.0725481	0.999986
PH	MASI	rs2833	5B	112.759	0.000996786	3.0014	0.252809	0.0308499	0.0716893	0.999986
PH	WAASBY	rs47104	6A	10.247	8.32155e-05	4.0798	0.181648	0.122391	0.175721	0.999796
PH	WAASBY	rs62483	6D	15.966	0.000137889	3.86047	0.202247	0.122391	0.172346	0.999796
PH	WAASBY	rs62484	6D	15.966	0.000137889	3.86047	0.202247	0.122391	0.172346	0.999796
PH	WAASBY	rs58558	6A	10.247	0.000141468	3.84934	0.198502	0.122391	0.172176	0.999796
PH	WAASBY	rs35326	1B	58.08	0.000171714	3.76519	0.142322	0.122391	0.170888	0.999796
PH	WAASBY	rs30626	6D	15.966	0.000247786	3.60592	0.191011	0.122391	0.16846	0.999796
PH	WAASBY	rs42085	6D	15.966	0.000249199	3.60345	0.196629	0.122391	0.168422	0.999796
PH	WAASBY	rs54114	6D	15.966	0.000293104	3.53298	0.202247	0.122391	0.167353	0.999796
PH	WAASBY	rs27606	6D	15.966	0.000333538	3.47685	0.209738	0.122391	0.166502	0.999796
PH	WAASBY	rs51882	6D	15.966	0.000350724	3.45503	0.189139	0.122391	0.166172	0.999796
PH	WAASBY	rs64821	1A	117.878	0.00036172	3.44163	0.155431	0.122391	0.16597	0.999796
PH	WAASBY	rs27351	6D	15.966	0.000381226	3.41882	0.202247	0.122391	0.165625	0.999796
PH	WAASBY	rs64835	7D	60.571	0.000432092	3.36442	0.168539	0.122391	0.164804	0.999796
PH	WAASBY	rs10746	3D	92.335	0.000452306	3.34457	0.322097	0.122391	0.164505	0.999796
PH	WAASBY	rs20211	6D	15.966	0.00045791	3.33922	0.192884	0.122391	0.164425	0.999796
PH	WAASBY	rs51660	6D	15.966	0.000496	3.30452	0.198502	0.122391	0.163902	0.999796
PH	WAASBY	rs34793	6D	15.966	0.000527679	3.27763	0.189139	0.122391	0.163498	0.999796
PH	WAASBY	rs20212	6D	15.966	0.000591578	3.22799	0.202247	0.122391	0.162753	0.999796
PH	WAASBY	rs20213	6D	15.966	0.000591578	3.22799	0.202247	0.122391	0.162753	0.999796
PH	WAASBY	rs22318	1A	117.878	0.000593053	3.22691	0.127341	0.122391	0.162737	0.999796
PH	WAASBY	rs31679	7A	63.946	0.00071598	3.1451	0.0786517	0.122391	0.161513	0.999796
PH	WAASBY	rs43859	3A	11.391	0.000736563	3.13279	0.425094	0.122391	0.161329	0.999796
PH	WAASBY	rs12147	6D	15.966	0.000943783	3.02513	0.20412	0.122391	0.159724	0.999796
PH	WAASBY	rs12148	6D	15.966	0.000943783	3.02513	0.20412	0.122391	0.159724	0.999796
PH	Wi	rs47028	6D	48.941	1.28883e-05	4.88981	0.106742	0.0146603	0.0887439	0.559944
PH	Wi	rs18088	6B	48.967	4.39912e-05	4.35663	0.104869	0.0146603	0.0793553	0.673746
PH	Wi	rs64628	3A	120.843	5.40312e-05	4.26736	0.0842697	0.0146603	0.077797	0.673746
PH	Wi	rs4737	6B	48.967	7.58572e-05	4.12	0.0917603	0.0146603	0.0752341	0.673746
PH	Wi	rs61659	4D	54.756	0.000140253	3.85309	0.470037	0.0146603	0.0706211	0.673746
PH	Wi	rs65217	1A	49.061	0.000150136	3.82352	0.131086	0.0146603	0.0701123	0.673746
PH	Wi	rs32502	6D	48.941	0.000198214	3.70287	0.114232	0.0146603	0.0680421	0.673746
PH	Wi	rs55274	3B	109.97	0.000211844	3.67398	0.477528	0.0146603	0.0675477	0.673746
PH	Wi	rs59259	7D	157.445	0.000224305	3.64916	0.134831	0.0146603	0.0671232	0.673746
PH	Wi	rs48301	6B	48.967	0.000240131	3.61955	0.0992509	0.0146603	0.0666174	0.673746
PH	Wi	rs10705	3B	79.635	0.000250102	3.60188	0.076779	0.0146603	0.0663157	0.673746
PH	Wi	rs55273	3B	109.97	0.000272615	3.56445	0.475655	0.0146603	0.0656773	0.673746
PH	Wi	rs61828	5B	47.868	0.000288595	3.53971	0.0730337	0.0146603	0.0652559	0.673746
PH	Wi	rs27245	1A	49.061	0.000304982	3.51573	0.114232	0.0146603	0.0648476	0.673746
PH	Wi	rs31446	5D	79.72	0.000313618	3.5036	0.0805243	0.0146603	0.0646413	0.673746
PH	Wi	rs17548	6B	48.967	0.00036897	3.43301	0.0955056	0.0146603	0.0634423	0.673746
PH	Wi	rs48079	3D	113.939	0.000378667	3.42174	0.127341	0.0146603	0.0632512	0.673746
PH	Wi	rs48080	3D	113.939	0.000378667	3.42174	0.127341	0.0146603	0.0632512	0.673746
PH	Wi	rs48078	3D	113.939	0.000378667	3.42174	0.127341	0.0146603	0.0632512	0.673746
PH	Wi	rs18734	6B	48.967	0.000458989	3.3382	0.114232	0.0146603	0.0618366	0.673746
PH	Wi	rs18733	6B	48.967	0.000458989	3.3382	0.114232	0.0146603	0.0618366	0.673746
PH	Wi	rs21043	6B	48.967	0.000477884	3.32068	0.114232	0.0146603	0.0615406	0.673746
PH	Wi	rs21044	6B	48.967	0.000477884	3.32068	0.114232	0.0146603	0.0615406	0.673746
PH	Wi	rs50522	1A	67.252	0.000501784	3.29948	0.0955056	0.0146603	0.0611826	0.673746
PH	Wi	rs49941	4A	106.628	0.000506788	3.29517	0.125468	0.0146603	0.0611099	0.673746
PH	Wi	rs63404	7A	63.946	0.000510071	3.29237	0.376404	0.0146603	0.0610626	0.673746
PH	Wi	rs63403	7A	63.946	0.000510071	3.29237	0.376404	0.0146603	0.0610626	0.673746
PH	Wi	rs42337	3D	82.095	0.000520108	3.28391	0.376404	0.0146603	0.0609198	0.673746
PH	Wi	rs39247	7D	95.819	0.000527674	3.27763	0.215356	0.0146603	0.060814	0.673746
PH	Wi	rs47865	7A	36.64	0.000557026	3.25412	0.134831	0.0146603	0.0604176	0.673746
PH	Wi	rs35113	6D	48.941	0.000567971	3.24567	0.108614	0.0146603	0.0602753	0.673746
PH	Wi	rs35114	6D	48.941	0.000567971	3.24567	0.108614	0.0146603	0.0602753	0.673746
PH	Wi	rs4156	5B	47.868	0.000580022	3.23656	0.0674157	0.0146603	0.0601217	0.673746
PH	Wi	rs33041	7D	157.445	0.000581133	3.23572	0.131086	0.0146603	0.0601077	0.673746
PH	Wi	rs62557	1A	36.551	0.000588545	3.23022	0.129213	0.0146603	0.060015	0.673746
PH	Wi	rs8819	7B	52.33	0.000604125	3.21887	0.0580524	0.0146603	0.059824	0.673746
PH	Wi	rs43221	3A	120.843	0.000605317	3.21802	0.284644	0.0146603	0.0598096	0.673746
PH	Wi	rs28554	4B	50.376	0.000618569	3.20861	0.117978	0.0146603	0.0596514	0.673746
PH	Wi	rs46061	5B	47.868	0.000626892	3.20281	0.0655431	0.0146603	0.0595537	0.673746
PH	Wi	rs9660	4A	61.015	0.000628337	3.20181	0.410112	0.0146603	0.0595369	0.673746
PH	Wi	rs25240	4D	54.1875	0.000635814	3.19667	0.0561798	0.0146603	0.0594505	0.673746
PH	Wi	rs47393	6B	92.187	0.000692092	3.15984	0.492509	0.0146603	0.0588317	0.678717
PH	Wi	rs31084	1A	87.736	0.000705138	3.15173	0.322097	0.0146603	0.0586955	0.678717
PH	Wi	rs36435	6D	48.941	0.000715441	3.14543	0.101124	0.0146603	0.0585898	0.678717
PH	Wi	rs22041	6B	48.967	0.000733763	3.13444	0.110487	0.0146603	0.0584056	0.678717
PH	Wi	rs13097	6D	48.941	0.000734238	3.13416	0.149813	0.0146603	0.0584009	0.678717
PH	Wi	rs13098	6D	48.941	0.000734238	3.13416	0.149813	0.0146603	0.0584009	0.678717
PH	Wi	rs20428	1D	12.505	0.000786117	3.10451	0.116105	0.0146603	0.0579039	0.687745
PH	Wi	rs20429	1D	12.505	0.000786117	3.10451	0.116105	0.0146603	0.0579039	0.687745
PH	Wi	rs40751	3B	61.439	0.000791494	3.10155	0.0786517	0.0146603	0.0578543	0.687745
PH	Wi	rs48821	7D	99.228	0.000811614	3.09065	0.161049	0.0146603	0.0576717	0.6914
PH	Wi	rs20918	1B	45.574	0.000918425	3.03696	0.157303	0.0146603	0.0567737	0.767344
PH	YSI	rs47104	6A	10.247	8.76642e-05	4.05718	0.181648	0.0950502	0.149681	0.841202
PH	YSI	rs43859	3A	11.391	0.000133251	3.87533	0.425094	0.0950502	0.146797	0.841202
PH	YSI	rs47659	3D	0	0.000150755	3.82173	0.151685	0.0950502	0.14595	0.841202
PH	YSI	rs22297	2A	92.517	0.000156494	3.8055	0.0617978	0.0950502	0.145693	0.841202
PH	YSI	rs58558	6A	10.247	0.000169017	3.77207	0.198502	0.0950502	0.145166	0.841202
PH	YSI	rs9415	6D	15.966	0.00017961	3.74567	0.17603	0.0950502	0.14475	0.841202
PH	YSI	rs22422	3B	11.394	0.000193654	3.71297	0.400749	0.0950502	0.144235	0.841202
PH	YSI	rs22423	3B	11.394	0.000193654	3.71297	0.400749	0.0950502	0.144235	0.841202
PH	YSI	rs43860	3A	11.391	0.000203757	3.69089	0.434457	0.0950502	0.143888	0.841202
PH	YSI	rs62483	6D	15.966	0.0002194	3.65876	0.202247	0.0950502	0.143383	0.841202
PH	YSI	rs62484	6D	15.966	0.0002194	3.65876	0.202247	0.0950502	0.143383	0.841202
PH	YSI	rs3595	3A	11.391	0.000237031	3.6252	0.250936	0.0950502	0.142856	0.841202
PH	YSI	rs6381	2A	92.517	0.000251706	3.59911	0.0655431	0.0950502	0.142447	0.841202
PH	YSI	rs27351	6D	15.966	0.000358272	3.44579	0.202247	0.0950502	0.140051	0.999759
PH	YSI	rs54114	6D	15.966	0.000412062	3.38504	0.202247	0.0950502	0.139105	0.999759
PH	YSI	rs12866	6B	94.461	0.000475433	3.32291	0.344569	0.0950502	0.13814	0.999759
PH	YSI	rs12867	6B	94.461	0.000475433	3.32291	0.344569	0.0950502	0.13814	0.999759
PH	YSI	rs34793	6D	15.966	0.000489007	3.31069	0.189139	0.0950502	0.13795	0.999759
PH	YSI	rs42085	6D	15.966	0.000496899	3.30373	0.196629	0.0950502	0.137843	0.999759
PH	YSI	rs17706	3A	11.391	0.000545585	3.26314	0.290262	0.0950502	0.137214	0.999759
PH	YSI	rs27606	6D	15.966	0.000554941	3.25575	0.209738	0.0950502	0.137099	0.999759
PH	YSI	rs20211	6D	15.966	0.000593151	3.22683	0.192884	0.0950502	0.136652	0.999759
PH	YSI	rs59176	3D	88.92	0.000608169	3.21598	0.383895	0.0950502	0.136484	0.999759
PH	YSI	rs10746	3D	92.335	0.000612673	3.21277	0.322097	0.0950502	0.136435	0.999759
PH	YSI	rs56438	5D	170.702	0.000656823	3.18255	0.0786517	0.0950502	0.135968	0.999759
PH	YSI	rs41139	3B	48.935	0.000702743	3.1532	0.194757	0.0950502	0.135515	0.999759
PH	YSI	rs47385	5D	30.698	0.000726135	3.13898	0.155431	0.0950502	0.135296	0.999759
PH	YSI	rs45440	6B	62.609	0.000762997	3.11748	0.44382	0.0950502	0.134965	0.999759
PH	YSI	rs34024	6A	10.247	0.000768447	3.11439	0.198502	0.0950502	0.134917	0.999759
PH	YSI	rs20212	6D	15.966	0.000866366	3.0623	0.202247	0.0950502	0.134117	0.999759
PH	YSI	rs20213	6D	15.966	0.000866366	3.0623	0.202247	0.0950502	0.134117	0.999759
PH	YSI	rs30626	6D	15.966	0.000866914	3.06202	0.191011	0.0950502	0.134112	0.999759
PH	YSI	rs55180	7D	85.115	0.00088209	3.05449	0.0599251	0.0950502	0.133997	0.999759
PH	YSI	rs51660	6D	15.966	0.000886797	3.05218	0.198502	0.0950502	0.133961	0.999759
PH	YSI	rs38120	3D	0.5685	0.000897472	3.04698	0.0992509	0.0950502	0.133881	0.999759
PH	YSI	rs21778	5B	137.945	0.000897581	3.04693	0.468165	0.0950502	0.13388	0.999759
PH	YSI	rs27419	7D	90.133	0.000950531	3.02203	0.230337	0.0950502	0.133499	0.999759
PH	YSI	rs34237	3A	11.391	0.000969252	3.01356	0.342697	0.0950502	0.133369	0.999759
