# Supplementary material for: Dissection of the genetic basis of genotype-by-environment interactions for grain yield and main agronomic traits in Iranian bread wheat landraces and cultivars
Source: Sci Rep. 2021 Sep 7;11:17742. doi: 10.1038/s41598-021-96576-1 (PMC8423731; doi:10.1038/s41598-021-96576-1)
Supplement: Supplementary file 3 — Supplementary Table 5. [file 41598_2021_96576_MOESM3_ESM.xlsx]

## Sheet: Cultivars
Supplementary Table 5. The SNP marker loci associated with multiple traits
No	SNP marker	Traits_Indices
1	rs65138	GY_Mean	GY_HMRPGV	GY_YSI	GN_Mean	SW_Mean	SW_HMRPGV	SW_WAASBY	SW_YSI
2	rs57539	GY_Mean	GY_HMRPGV	GY_WAASBY	SW_Mean	SW_HMRPGV	SW_WAASBY	SW_YSI
3	rs62681	GY_Mean	GY_HMRPGV	GY_WAASBY	SW_Mean	SW_HMRPGV	SW_WAASBY	SW_YSI
4	rs62682	GY_Mean	GY_HMRPGV	GY_WAASBY	SW_Mean	SW_HMRPGV	SW_WAASBY	SW_YSI
5	rs27828	SW_MASI	SW_Wi	PH_ASV	PH_MASI	PH_WAASBY	PH_YSI
6	rs27829	SW_MASI	SW_Wi	PH_ASV	PH_MASI	PH_WAASBY	PH_YSI
7	rs30421	GY_WAASBY	GY_YSI	GN_WAASBY	SW_WAASBY	SW_Wi
8	rs30422	GY_WAASBY	GY_YSI	GN_WAASBY	SW_WAASBY	SW_Wi
9	rs51594	GY_Mean	GY_bi	GY_HMRPGV	GY_YSI	GN_WAASBY
10	rs51595	GY_Mean	GY_bi	GY_HMRPGV	GY_YSI	GN_WAASBY
11	rs13257	GY_bi	GY_WAASBY	GY_YSI	SW_YSI
12	rs13258	GY_bi	GY_WAASBY	GY_YSI	SW_YSI
13	rs15333	GN_Mean	GN_HMRPGV	SW_Mean	SW_HMRPGV
14	rs16121	PH_ASV	PH_MASI	PH_WAASBY	PH_YSI
15	rs25209	GY_WAASBY	GY_YSI	SW_WAASBY	SW_YSI
16	rs25994	PH_ASV	PH_MASI	PH_WAASBY	PH_YSI
17	rs25996	PH_ASV	PH_MASI	PH_WAASBY	PH_YSI
18	rs28209	GY_ASV	GY_MASI	GY_Wi	GN_bi
19	rs28210	GY_ASV	GY_MASI	GY_Wi	GN_bi
20	rs3233	GY_YSI	SW_ASV	SW_MASI	SW_YSI
21	rs35977	GY_YSI	SW_ASV	SW_MASI	SW_YSI
22	rs36563	GY_YSI	SW_ASV	SW_MASI	SW_YSI
23	rs36564	GY_YSI	SW_ASV	SW_MASI	SW_YSI
24	rs36565	GY_YSI	SW_ASV	SW_MASI	SW_YSI
25	rs46136	GY_YSI	SW_ASV	SW_MASI	SW_YSI
26	rs53737	GY_YSI	SW_ASV	SW_MASI	SW_YSI
27	rs60547	GY_Mean	GY_HMRPGV	SW_Mean	SW_HMRPGV
28	rs6102	GY_HMRPGV	SW_Mean	SW_HMRPGV	SW_YSI
29	rs7532	GY_Wi	SW_ASV	SW_MASI	SW_Wi
30	rs10801	GY_Mean	GY_HMRPGV	SW_Mean
31	rs10814	SW_Mean	SW_HMRPGV	SW_YSI
32	rs12594	SW_Mean	SW_HMRPGV	SW_YSI
33	rs12595	SW_Mean	SW_HMRPGV	SW_YSI
34	rs13576	SW_WAASBY	SW_Wi	SW_YSI
35	rs15050	GY_WAASBY	GY_YSI	SW_YSI
36	rs15248	SW_ASV	SW_MASI	SW_Wi
37	rs16250	SW_Mean	SW_HMRPGV	SW_YSI
38	rs16508	SW_ASV	SW_MASI	SW_Wi
39	rs18093	GN_ASV	GN_MASI	GN_Wi
40	rs19822	GY_ASV	GY_MASI	GY_Wi
41	rs22270	GN_ASV	GN_MASI	GN_YSI
42	rs22271	GN_ASV	GN_MASI	GN_YSI
43	rs25203	GN_ASV	GN_MASI	GN_Wi
44	rs25204	GN_ASV	GN_MASI	GN_Wi
45	rs25434	GY_YSI	SW_ASV	SW_YSI
46	rs30000	GY_HMRPGV	SW_Mean	SW_HMRPGV
47	rs30001	GY_HMRPGV	SW_Mean	SW_HMRPGV
48	rs30002	GY_HMRPGV	SW_Mean	SW_HMRPGV
49	rs31378	GN_ASV	GN_MASI	GN_Wi
50	rs35687	SW_Mean	SW_HMRPGV	SW_YSI
51	rs35688	SW_Mean	SW_HMRPGV	SW_YSI
52	rs35730	GN_ASV	GN_MASI	GN_Wi
53	rs35731	GN_ASV	GN_MASI	GN_Wi
54	rs37902	SW_Mean	SW_HMRPGV	SW_YSI
55	rs37903	SW_Mean	SW_HMRPGV	SW_YSI
56	rs37935	GY_WAASBY	GY_YSI	SW_YSI
57	rs38261	GY_ASV	GY_MASI	GY_Wi
58	rs38506	GN_ASV	GN_MASI	GN_Wi
59	rs40086	SW_ASV	SW_MASI	SW_Wi
60	rs40088	GY_HMRPGV	SW_Mean	SW_HMRPGV
61	rs41275	GN_ASV	GN_MASI	GN_Wi
62	rs42736	GN_ASV	GN_MASI	GN_Wi
63	rs43374	GN_Mean	GN_HMRPGV	SW_HMRPGV
64	rs47763	GY_Mean	GY_HMRPGV	SW_Mean
65	rs4978	SW_ASV	SW_MASI	SW_Wi
66	rs50549	GN_ASV	GN_MASI	GN_Wi
67	rs51894	GY_ASV	GY_MASI	GY_Wi
68	rs52591	GY_ASV	GY_MASI	GY_Wi
69	rs52592	GY_ASV	GY_MASI	GY_Wi
70	rs52637	SW_ASV	SW_MASI	SW_Wi
71	rs53731	SW_ASV	SW_MASI	SW_Wi
72	rs5531	GN_ASV	GN_MASI	GN_Wi
73	rs55670	GN_ASV	GN_MASI	GN_Wi
74	rs56519	GY_Mean	GY_HMRPGV	SW_WAASBY
75	rs58271	GY_ASV	GY_MASI	GY_Wi
76	rs58272	GY_ASV	GY_MASI	GY_Wi
77	rs59623	GY_ASV	GY_MASI	GY_Wi
78	rs59624	GY_ASV	GY_MASI	GY_Wi
79	rs60008	GN_ASV	GN_MASI	GN_Wi
80	rs62221	GY_WAASBY	GY_YSI	SW_YSI
81	rs62633	GN_ASV	GN_MASI	GN_Wi
82	rs6266	GN_ASV	GN_MASI	GN_Wi
83	rs64814	SW_ASV	SW_MASI	SW_Wi
84	rs7067	GN_Mean	GN_HMRPGV	SW_HMRPGV
85	rs7068	GN_Mean	GN_HMRPGV	SW_HMRPGV
86	rs918	GN_ASV	GN_MASI	GN_Wi
87	rs919	GN_ASV	GN_MASI	GN_Wi
88	rs920	GN_ASV	GN_MASI	GN_Wi
89	rs10013	GN_HMRPGV	GN_YSI
90	rs10115	SW_ASV	SW_MASI
91	rs10116	SW_ASV	SW_MASI
92	rs10695	GY_YSI	SW_ASV
93	rs12390	SW_ASV	SW_YSI
94	rs13097	PH_ASV	PH_MASI
95	rs13098	PH_ASV	PH_MASI
96	rs14056	PH_ASV	PH_MASI
97	rs14134	GY_WAASBY	SW_YSI
98	rs14752	GN_HMRPGV	PH_WAASBY
99	rs1569	SW_Mean	SW_YSI
100	rs15699	SW_Mean	SW_HMRPGV
101	rs16058	GN_Mean	GN_HMRPGV
102	rs17381	SW_ASV	SW_MASI
103	rs17953	GY_ASV	GY_MASI
104	rs18792	SW_ASV	SW_MASI
105	rs21012	SW_ASV	SW_MASI
106	rs22555	GN_MASI	GN_Wi
107	rs22556	GN_MASI	GN_Wi
108	rs22733	PH_ASV	PH_MASI
109	rs24114	SW_ASV	SW_MASI
110	rs24157	GN_Wi	PH_Wi
111	rs24383	GN_ASV	GN_MASI
112	rs24425	SW_Mean	SW_HMRPGV
113	rs2446	GY_YSI	SW_YSI
114	rs2447	GY_YSI	SW_YSI
115	rs24615	GN_Wi	PH_Wi
116	rs25560	GN_Mean	SW_YSI
117	rs25620	GN_Mean	GN_HMRPGV
118	rs28081	SW_Mean	SW_HMRPGV
119	rs2833	GY_YSI	SW_Wi
120	rs28444	SW_Mean	SW_HMRPGV
121	rs28445	SW_Mean	SW_HMRPGV
122	rs2900	SW_Mean	SW_HMRPGV
123	rs31086	GN_MASI	GN_Wi
124	rs31544	PH_ASV	PH_MASI
125	rs33065	SW_Mean	SW_HMRPGV
126	rs33705	GN_ASV	SW_WAASBY
127	rs33951	GY_ASV	GY_MASI
128	rs34223	PH_ASV	PH_MASI
129	rs34624	PH_ASV	PH_MASI
130	rs34772	SW_ASV	SW_MASI
131	rs3844	SW_ASV	SW_MASI
132	rs42285	PH_Mean	PH_HMRPGV
133	rs44275	SW_ASV	SW_YSI
134	rs44276	SW_ASV	SW_YSI
135	rs45688	PH_ASV	PH_MASI
136	rs45689	PH_ASV	PH_MASI
137	rs45690	PH_ASV	PH_MASI
138	rs46046	GN_ASV	GN_MASI
139	rs47830	GN_Mean	GN_HMRPGV
140	rs48199	PH_WAASBY	PH_YSI
141	rs49095	PH_ASV	PH_MASI
142	rs49628	GY_YSI	SW_ASV
143	rs49940	GN_ASV	GN_MASI
144	rs50011	GY_YSI	SW_YSI
145	rs51552	GN_ASV	GN_MASI
146	rs5263	SW_ASV	SW_MASI
147	rs5264	SW_ASV	SW_MASI
148	rs55943	SW_ASV	SW_MASI
149	rs55944	SW_ASV	SW_MASI
150	rs55964	PH_Mean	PH_HMRPGV
151	rs55965	PH_Mean	PH_HMRPGV
152	rs56668	GY_WAASBY	SW_WAASBY
153	rs56829	GN_bi	SW_Wi
154	rs5714	SW_Mean	SW_HMRPGV
155	rs57648	GY_HMRPGV	SW_HMRPGV
156	rs57999	GN_ASV	GN_MASI
157	rs59333	GN_MASI	GN_Wi
158	rs59783	GN_Mean	GN_HMRPGV
159	rs61733	GN_ASV	GN_MASI
160	rs61998	PH_ASV	PH_MASI
161	rs62595	GN_Mean	GN_HMRPGV
162	rs64107	GY_HMRPGV	GN_Mean
163	rs64280	SW_ASV	SW_MASI
164	rs64558	GY_WAASBY	GY_YSI
165	rs65308	GN_ASV	GN_MASI
166	rs65394	GN_ASV	GN_MASI
167	rs7328	PH_ASV	PH_MASI
168	rs9184	GN_MASI	GN_Wi
169	rs9439	SW_ASV	SW_MASI
170	rs9440	SW_ASV	SW_MASI
171	rs9441	SW_ASV	SW_MASI

## Sheet: Landraces
No	SNP marker	Traits_Indices
1	rs58587	GY_ASV	GY_MASI	GY_Wi	SW_ASV	PH_ASV	PH_MASI
2	rs13662	GN_Mean	GN_ASV	GN_HMRPGV	GN_MASI	GN_Wi
3	rs22297	GY_YSI	SW_WAASBY	SW_YSI	PH_Mean	PH_YSI
4	rs5823	GY_Mean	GY_HMRPGV	GN_Mean	SW_Mean	SW_HMRPGV
5	rs924	GY_HMRPGV	GN_Mean	GN_HMRPGV	SW_Mean	SW_HMRPGV
6	rs20528	GY_Wi	SW_ASV	SW_MASI	SW_Wi
7	rs20748	GY_Wi	SW_ASV	SW_MASI	SW_Wi
8	rs21361	GY_Mean	GY_HMRPGV	SW_Mean	SW_HMRPGV
9	rs24371	GY_ASV	GY_MASI	GY_Wi	SW_Wi
10	rs24372	GY_ASV	GY_MASI	GY_Wi	SW_Wi
11	rs33999	GN_ASV	GN_bi	GN_MASI	GN_Wi
12	rs6531	SW_MASI	SW_Wi	PH_ASV	PH_MASI
13	rs8428	GY_WAASBY	GY_YSI	GN_YSI	SW_YSI
14	rs9114	SW_MASI	SW_Wi	PH_ASV	PH_MASI
15	rs10398	GY_HMRPGV	SW_Mean	SW_HMRPGV
16	rs11584	PH_ASV	PH_MASI	PH_WAASBY
17	rs12766	GY_Mean	GY_HMRPGV	SW_Mean
18	rs12852	GY_YSI	GN_YSI	SW_YSI
19	rs13277	SW_HMRPGV	SW_MASI	SW_Wi
20	rs14079	GY_HMRPGV	SW_Mean	SW_HMRPGV
21	rs19496	GN_ASV	GN_MASI	GN_Wi
22	rs21778	PH_Mean	PH_HMRPGV	PH_YSI
23	rs22130	GY_YSI	GN_YSI	SW_YSI
24	rs23161	GY_ASV	GY_MASI	GY_Wi
25	rs23162	GY_ASV	GY_MASI	GY_Wi
26	rs23163	GY_ASV	GY_MASI	GY_Wi
27	rs24510	GY_HMRPGV	SW_Mean	SW_HMRPGV
28	rs24760	GY_ASV	GY_MASI	GY_Wi
29	rs24782	GN_ASV	GN_MASI	GN_Wi
30	rs25412	PH_ASV	PH_MASI	PH_WAASBY
31	rs29309	GN_Mean	GN_YSI	SW_WAASBY
32	rs29827	GY_ASV	GY_MASI	GY_Wi
33	rs37965	GY_YSI	GN_YSI	SW_YSI
34	rs39301	GY_ASV	GY_MASI	GY_Wi
35	rs39886	GY_ASV	GY_MASI	GY_Wi
36	rs40229	GY_ASV	GY_MASI	GY_Wi
37	rs42716	SW_ASV	SW_MASI	SW_Wi
38	rs44405	GY_ASV	GY_MASI	GY_Wi
39	rs50423	SW_ASV	SW_MASI	SW_Wi
40	rs50843	GY_ASV	GY_MASI	GY_Wi
41	rs50844	GY_ASV	GY_MASI	GY_Wi
42	rs50868	GY_ASV	GY_MASI	GY_Wi
43	rs52847	GY_ASV	GY_MASI	GY_Wi
44	rs56382	GY_YSI	GN_YSI	SW_YSI
45	rs57405	GY_YSI	GN_YSI	SW_YSI
46	rs61972	GN_ASV	GN_MASI	GN_Wi
47	rs62301	GY_HMRPGV	SW_Mean	SW_HMRPGV
48	rs6901	GY_HMRPGV	SW_Mean	SW_HMRPGV
49	rs7147	SW_ASV	SW_MASI	SW_Wi
50	rs10347	SW_Mean	SW_HMRPGV
51	rs10643	GN_ASV	GN_Wi
52	rs10746	PH_ASV	PH_MASI
53	rs12788	GN_MASI	GN_Wi
54	rs13034	GN_Mean	GN_HMRPGV
55	rs16202	SW_WAASBY	SW_Wi
56	rs17093	GY_ASV	GY_MASI
57	rs1733	SW_MASI	SW_Wi
58	rs17657	GY_Mean	GY_bi
59	rs18613	GY_MASI	GY_Wi
60	rs19081	GN_ASV	GN_Wi
61	rs21681	GY_Wi	SW_Wi
62	rs21682	GY_Wi	SW_Wi
63	rs22651	GN_Mean	GN_HMRPGV
64	rs23119	GY_Wi	SW_Wi
65	rs23331	SW_Mean	SW_HMRPGV
66	rs23332	SW_Mean	SW_HMRPGV
67	rs24133	GY_WAASBY	SW_WAASBY
68	rs24134	GY_WAASBY	SW_WAASBY
69	rs24306	GY_ASV	GY_MASI
70	rs24408	GN_Mean	GN_HMRPGV
71	rs24865	GY_WAASBY	SW_WAASBY
72	rs24866	GY_WAASBY	SW_WAASBY
73	rs25046	GY_ASV	GY_MASI
74	rs26803	GY_ASV	GY_MASI
75	rs26804	GY_ASV	GY_MASI
76	rs27073	PH_Mean	PH_HMRPGV
77	rs27075	SW_Mean	SW_HMRPGV
78	rs27076	SW_Mean	SW_HMRPGV
79	rs27586	GY_WAASBY	SW_WAASBY
80	rs27976	GY_Wi	SW_Wi
81	rs30463	GN_YSI	SW_YSI
82	rs30464	GN_YSI	SW_YSI
83	rs31039	PH_ASV	PH_MASI
84	rs31040	PH_ASV	PH_MASI
85	rs32024	GY_YSI	SW_YSI
86	rs33428	GN_Mean	GN_HMRPGV
87	rs35532	GY_Mean	GY_HMRPGV
88	rs35884	SW_MASI	SW_Wi
89	rs36487	GN_MASI	GN_Wi
90	rs36531	GY_ASV	GY_MASI
91	rs37148	PH_ASV	PH_MASI
92	rs40495	GN_Mean	GN_HMRPGV
93	rs40916	GN_Mean	GN_HMRPGV
94	rs40917	GN_Mean	GN_HMRPGV
95	rs40918	GN_Mean	GN_HMRPGV
96	rs41238	SW_MASI	SW_Wi
97	rs41882	PH_Mean	PH_HMRPGV
98	rs44061	PH_ASV	PH_MASI
99	rs44865	GN_WAASBY	GN_YSI
100	rs45064	PH_Mean	PH_HMRPGV
101	rs45065	PH_Mean	PH_HMRPGV
102	rs45835	GN_Mean	GN_HMRPGV
103	rs4597	PH_ASV	PH_MASI
104	rs46974	GN_MASI	GN_Wi
105	rs46997	GY_Mean	GY_HMRPGV
106	rs47104	PH_WAASBY	PH_YSI
107	rs49118	GN_ASV	GN_Wi
108	rs5021	SW_Mean	SW_HMRPGV
109	rs51673	GN_ASV	GN_MASI
110	rs52914	GN_Mean	GN_HMRPGV
111	rs55175	PH_ASV	PH_MASI
112	rs55176	PH_ASV	PH_MASI
113	rs55366	SW_Mean	SW_HMRPGV
114	rs55512	GY_YSI	GN_YSI
115	rs55513	GY_YSI	GN_YSI
116	rs57308	GY_ASV	GY_MASI
117	rs57404	GY_ASV	GY_MASI
118	rs58108	GN_MASI	GN_Wi
119	rs58819	GY_WAASBY	SW_WAASBY
120	rs59777	GY_WAASBY	SW_WAASBY
121	rs62329	GN_Mean	GN_HMRPGV
122	rs6381	PH_Mean	PH_YSI
123	rs63903	GY_YSI	SW_YSI
124	rs64821	GN_Mean	GN_HMRPGV
125	rs7327	GY_YSI	GN_bi
126	rs7951	GY_WAASBY	SW_WAASBY
127	rs8015	GN_Mean	GN_HMRPGV
128	rs8017	GN_Mean	GN_HMRPGV
129	rs8761	PH_ASV	PH_MASI
130	rs898	GN_HMRPGV	GN_WAASBY
131	rs9698	GY_WAASBY	SW_WAASBY

## Sheet: Total
No	SNP marker	Traits_Indices
1	rs51479	GY_Mean	GY_HMRPGV	GN_Mean	GN_HMRPGV	GN_YSI	SW_Mean	SW_HMRPGV	SW_YSI
2	rs16546	GY_Mean	GY_HMRPGV	GY_WAASBY	SW_Mean	SW_HMRPGV	SW_WAASBY
3	rs25596	GY_Mean	GY_HMRPGV	GY_WAASBY	SW_Mean	SW_HMRPGV	SW_WAASBY
4	rs5823	GY_Mean	GY_HMRPGV	GN_Mean	GN_HMRPGV	SW_Mean	SW_HMRPGV
5	rs10875	GY_Mean	GY_HMRPGV	SW_Mean	SW_HMRPGV	SW_WAASBY
6	rs1914	GY_Mean	GY_bi	GY_HMRPGV	SW_Mean	SW_HMRPGV
7	rs22297	GY_YSI	SW_WAASBY	SW_YSI	PH_Mean	PH_YSI
8	rs32633	GY_ASV	GY_MASI	GY_YSI	GN_YSI	SW_YSI
9	rs39906	GY_Mean	GY_HMRPGV	GN_Mean	SW_Mean	SW_HMRPGV
10	rs40573	PH_ASV	PH_bi	PH_MASI	SW_Mean	SW_HMRPGV
11	rs43254	GY_Mean	GY_bi	GY_HMRPGV	SW_Mean	SW_HMRPGV
12	rs45812	GY_Mean	GY_HMRPGV	SW_Mean	SW_HMRPGV	SW_WAASBY
13	rs50041	GY_Mean	GY_HMRPGV	GY_WAASBY	SW_Mean	SW_HMRPGV
14	rs59783	GY_Mean	GY_HMRPGV	GN_Mean	GN_HMRPGV	GN_YSI
15	rs13097	GY_bi	PH_ASV	PH_MASI	PH_Wi
16	rs13098	GY_bi	PH_ASV	PH_MASI	PH_Wi
17	rs21205	GY_Mean	GY_HMRPGV	SW_Mean	SW_HMRPGV
18	rs21681	GY_Mean	GY_HMRPGV	SW_Mean	SW_HMRPGV
19	rs21682	GY_Mean	GY_HMRPGV	SW_Mean	SW_HMRPGV
20	rs2321	GY_Mean	GY_bi	GY_HMRPGV	SW_Mean
21	rs26311	GY_Mean	GY_HMRPGV	SW_Mean	SW_HMRPGV
22	rs28342	GY_HMRPGV	GY_WAASBY	SW_Mean	SW_HMRPGV
23	rs28343	GY_HMRPGV	GY_WAASBY	SW_Mean	SW_HMRPGV
24	rs38120	PH_ASV	PH_bi	PH_MASI	PH_YSI
25	rs4288	GY_Mean	GY_HMRPGV	SW_Mean	SW_HMRPGV
26	rs43306	GY_Mean	GY_bi	GY_HMRPGV	SW_Mean
27	rs44712	GY_Mean	GY_HMRPGV	SW_Mean	SW_HMRPGV
28	rs49977	GY_Mean	GY_HMRPGV	SW_Mean	SW_HMRPGV
29	rs50309	GN_ASV	GN_MASI	GN_WAASBY	GN_YSI
30	rs54352	GY_Mean	GY_HMRPGV	SW_Mean	SW_HMRPGV
31	rs55671	GY_Mean	GY_HMRPGV	SW_Mean	SW_HMRPGV
32	rs63999	GY_HMRPGV	GN_Mean	GN_HMRPGV	GN_YSI
33	rs64000	GY_HMRPGV	GN_Mean	GN_HMRPGV	GN_YSI
34	rs7797	GY_Mean	GY_HMRPGV	SW_Mean	SW_HMRPGV
35	rs9954	GY_Mean	GY_HMRPGV	SW_Mean	SW_HMRPGV
36	rs10013	GN_Mean	GN_HMRPGV	GN_YSI
37	rs10347	GY_HMRPGV	SW_Mean	SW_HMRPGV
38	rs12852	GY_YSI	GN_YSI	SW_YSI
39	rs13277	GY_HMRPGV	SW_Mean	SW_HMRPGV
40	rs139	GY_Mean	GY_HMRPGV	SW_Mean
41	rs17188	GY_YSI	SW_WAASBY	SW_YSI
42	rs19159	SW_ASV	SW_MASI	SW_Wi
43	rs19496	GN_ASV	GN_MASI	GN_Wi
44	rs20069	SW_ASV	SW_MASI	SW_Wi
45	rs20211	PH_Mean	PH_WAASBY	PH_YSI
46	rs20528	SW_Mean	SW_HMRPGV	SW_Wi
47	rs20748	SW_Mean	SW_HMRPGV	SW_Wi
48	rs21650	GY_Mean	GY_HMRPGV	SW_Mean
49	rs21778	PH_Mean	PH_HMRPGV	PH_YSI
50	rs22270	GY_YSI	GN_WAASBY	GN_YSI
51	rs22271	GY_YSI	GN_WAASBY	GN_YSI
52	rs24413	GY_ASV	GY_MASI	GY_Wi
53	rs24414	GY_ASV	GY_MASI	GY_Wi
54	rs25412	GN_bi	PH_ASV	PH_MASI
55	rs25830	GY_ASV	GY_MASI	GY_YSI
56	rs25831	GY_ASV	GY_MASI	GY_YSI
57	rs27351	PH_Mean	PH_WAASBY	PH_YSI
58	rs27606	PH_Mean	PH_WAASBY	PH_YSI
59	rs30626	PH_Mean	PH_WAASBY	PH_YSI
60	rs31139	GY_ASV	GY_MASI	SW_YSI
61	rs31591	GY_Mean	GY_HMRPGV	SW_Mean
62	rs33690	GN_ASV	GN_MASI	GN_Wi
63	rs35904	GY_Mean	GY_HMRPGV	SW_Mean
64	rs36753	GY_HMRPGV	GN_Mean	GN_HMRPGV
65	rs37965	GY_YSI	GN_YSI	SW_YSI
66	rs3844	SW_ASV	SW_MASI	SW_Wi
67	rs38640	GY_Mean	GY_HMRPGV	SW_Mean
68	rs38641	GY_Mean	GY_HMRPGV	SW_Mean
69	rs40086	SW_ASV	SW_MASI	SW_Wi
70	rs41238	SW_ASV	SW_MASI	SW_YSI
71	rs42211	GN_ASV	GN_MASI	GN_Wi
72	rs42716	SW_ASV	SW_MASI	SW_Wi
73	rs50327	SW_ASV	SW_MASI	SW_Wi
74	rs50423	SW_ASV	SW_MASI	SW_Wi
75	rs50843	GY_ASV	GY_MASI	GY_Wi
76	rs50844	GY_ASV	GY_MASI	GY_Wi
77	rs50868	GY_ASV	GY_MASI	GY_Wi
78	rs51439	GN_ASV	GN_MASI	GN_Wi
79	rs52847	GY_ASV	GY_MASI	GY_Wi
80	rs54729	GN_Mean	GN_HMRPGV	SW_Mean
81	rs55672	GY_Mean	GY_HMRPGV	SW_Mean
82	rs56382	GY_YSI	GN_YSI	SW_YSI
83	rs57539	SW_ASV	SW_MASI	SW_Wi
84	rs61637	GY_HMRPGV	SW_Mean	SW_HMRPGV
85	rs63903	GY_YSI	GN_YSI	SW_YSI
86	rs63958	GY_Mean	GY_HMRPGV	SW_Mean
87	rs736	GY_HMRPGV	SW_Mean	SW_HMRPGV
88	rs8028	GY_Mean	GY_WAASBY	GN_Mean
89	rs8265	GY_HMRPGV	SW_Mean	SW_HMRPGV
90	rs9603	GY_ASV	GY_MASI	GY_Wi
91	rs9604	GY_ASV	GY_MASI	GY_Wi
92	rs9953	GY_Mean	GY_HMRPGV	SW_Mean
93	rs10070	PH_Mean	PH_HMRPGV
94	rs10316	GN_Mean	GN_HMRPGV
95	rs10474	SW_ASV	SW_MASI
96	rs10475	SW_ASV	SW_MASI
97	rs10746	PH_WAASBY	PH_YSI
98	rs11106	GN_bi	GN_Wi
99	rs11209	GY_ASV	GY_MASI
100	rs11210	GY_ASV	GY_MASI
101	rs11357	GN_Mean	GN_HMRPGV
102	rs12851	SW_Mean	SW_HMRPGV
103	rs14292	GY_YSI	SW_YSI
104	rs14352	SW_Mean	SW_HMRPGV
105	rs15027	GN_Wi	SW_WAASBY
106	rs17406	GY_Mean	GY_HMRPGV
107	rs18092	SW_ASV	SW_MASI
108	rs18387	GN_Mean	GN_HMRPGV
109	rs18390	GY_ASV	GY_MASI
110	rs18391	GY_ASV	GY_MASI
111	rs18392	GY_ASV	GY_MASI
112	rs20212	PH_WAASBY	PH_YSI
113	rs20213	PH_WAASBY	PH_YSI
114	rs20428	GN_YSI	PH_Wi
115	rs20429	GN_YSI	PH_Wi
116	rs21361	GY_Mean	GY_HMRPGV
117	rs22061	GN_Mean	GN_HMRPGV
118	rs22194	GY_Mean	GY_HMRPGV
119	rs22733	SW_MASI	SW_Wi
120	rs23213	GY_Mean	GY_WAASBY
121	rs2352	GN_ASV	GN_MASI
122	rs24510	SW_Mean	SW_HMRPGV
123	rs25485	PH_ASV	PH_MASI
124	rs2682	GN_ASV	GN_MASI
125	rs26853	SW_MASI	SW_Wi
126	rs2832	PH_ASV	PH_MASI
127	rs2833	PH_ASV	PH_MASI
128	rs29020	GY_YSI	SW_WAASBY
129	rs29309	GY_YSI	SW_WAASBY
130	rs30755	GY_WAASBY	SW_WAASBY
131	rs30887	GY_HMRPGV	GN_WAASBY
132	rs30950	GN_MASI	GN_Wi
133	rs31039	PH_ASV	PH_MASI
134	rs31040	PH_ASV	PH_MASI
135	rs32502	GY_bi	PH_Wi
136	rs33082	GN_Mean	GN_HMRPGV
137	rs33083	GN_Mean	GN_HMRPGV
138	rs33882	GN_ASV	GN_MASI
139	rs33999	GN_ASV	GN_MASI
140	rs34793	PH_WAASBY	PH_YSI
141	rs35112	PH_ASV	PH_MASI
142	rs35113	GY_bi	PH_Wi
143	rs35114	GY_bi	PH_Wi
144	rs35462	GN_Mean	GN_HMRPGV
145	rs35620	PH_ASV	PH_MASI
146	rs35730	GN_ASV	GN_MASI
147	rs35731	GN_ASV	GN_MASI
148	rs36435	GY_bi	PH_Wi
149	rs37980	GY_Mean	GY_HMRPGV
150	rs38261	GY_MASI	GY_Wi
151	rs39187	SW_ASV	SW_MASI
152	rs40	GN_Mean	GN_HMRPGV
153	rs40005	GN_Mean	GN_HMRPGV
154	rs40229	GY_Wi	SW_Wi
155	rs40495	GN_Mean	GN_HMRPGV
156	rs40974	SW_Mean	SW_HMRPGV
157	rs41848	GY_bi	GN_bi
158	rs42085	PH_WAASBY	PH_YSI
159	rs42588	GY_Mean	GY_HMRPGV
160	rs42693	GY_Mean	GY_bi
161	rs43045	GY_HMRPGV	GN_HMRPGV
162	rs43859	PH_WAASBY	PH_YSI
163	rs44371	GN_Mean	GN_HMRPGV
164	rs45003	PH_Mean	PH_HMRPGV
165	rs45706	GN_Mean	SW_WAASBY
166	rs45802	GN_Mean	GN_HMRPGV
167	rs46807	SW_Mean	SW_HMRPGV
168	rs4701	GN_Mean	SW_WAASBY
169	rs47104	PH_WAASBY	PH_YSI
170	rs49020	GY_YSI	SW_MASI
171	rs49160	GN_MASI	GN_Wi
172	rs49191	GN_Mean	GN_HMRPGV
173	rs51388	GN_HMRPGV	GN_YSI
174	rs51542	GY_bi	GN_bi
175	rs51581	SW_ASV	SW_MASI
176	rs51582	SW_ASV	SW_MASI
177	rs51660	PH_WAASBY	PH_YSI
178	rs51673	GN_ASV	GN_MASI
179	rs51882	PH_Mean	PH_WAASBY
180	rs52049	PH_ASV	PH_MASI
181	rs52594	GY_YSI	SW_YSI
182	rs52595	GY_YSI	SW_YSI
183	rs52637	GN_bi	SW_YSI
184	rs53140	GN_ASV	GN_MASI
185	rs53239	GN_Mean	GN_HMRPGV
186	rs54114	PH_WAASBY	PH_YSI
187	rs54295	GN_ASV	GN_Wi
188	rs55176	PH_ASV	PH_MASI
189	rs55249	GY_Mean	SW_Mean
190	rs55953	GY_Mean	SW_WAASBY
191	rs57308	GY_ASV	GY_MASI
192	rs57404	GY_ASV	GY_MASI
193	rs57405	GY_YSI	GN_YSI
194	rs57429	SW_WAASBY	PH_Mean
195	rs57915	PH_ASV	PH_MASI
196	rs58108	GN_MASI	GN_Wi
197	rs58558	PH_WAASBY	PH_YSI
198	rs59405	GY_HMRPGV	SW_HMRPGV
199	rs60322	GN_MASI	GN_Wi
200	rs60323	GN_MASI	GN_Wi
201	rs60324	GN_MASI	GN_Wi
202	rs6125	GN_YSI	SW_YSI
203	rs61972	GN_ASV	GN_MASI
204	rs62316	GY_ASV	GY_MASI
205	rs62317	GY_ASV	GY_MASI
206	rs62483	PH_WAASBY	PH_YSI
207	rs62484	PH_WAASBY	PH_YSI
208	rs6309	SW_ASV	SW_MASI
209	rs63793	GY_Mean	GY_HMRPGV
210	rs63795	GY_Mean	GY_HMRPGV
211	rs6381	PH_Mean	PH_YSI
212	rs6531	GY_Wi	SW_Wi
213	rs7005	GY_ASV	GY_MASI
214	rs7014	SW_Mean	SW_HMRPGV
215	rs7088	GN_Mean	GN_HMRPGV
216	rs8428	GY_WAASBY	GY_YSI
217	rs8761	PH_ASV	PH_MASI
218	rs8984	GN_ASV	GN_MASI
219	rs9114	SW_MASI	SW_Wi
220	rs924	SW_Mean	SW_HMRPGV
221	rs9439	SW_ASV	SW_MASI
222	rs9440	SW_ASV	SW_MASI
223	rs9441	SW_ASV	SW_MASI
224	rs9698	GY_WAASBY	SW_WAASBY
